# Supplementary material for: Estimation in discrete time coarsened multivariate longitudinal models
Source: Stat Methods Med Res. 2023 Feb 12;32(4):806–19. doi: 10.1177/09622802231155010 (PMC10119900; doi:10.1177/09622802231155010)
Supplement: sj-zip-2-smm-10.1177_09622802231155010 - Supplemental material for Estimation in discrete time coarsened multivariate longitudinal models [file sj-zip-2-smm-10.1177_09622802231155010.zip]

Archive with 15 entries (15 files):
- Suppl_table_10_M1S2_EmpSE.xlsx
- Suppl_table_11_M1S2_Coverage.xlsx
- Suppl_table_12_M1S3_Bias.xlsx
- Suppl_table_13_M1S3_EmpSE.xlsx
- Suppl_table_14_M1S3_Coverage.xlsx
- Suppl_table_15_M2_Bias.xlsx
- Suppl_table_16_M2_EmpSE.xlsx
- Suppl_table_17_M2_Coverage.xlsx
- Suppl_table_18_M3_Bias.xlsx
- Suppl_table_19_M3_EmpSE.xlsx
- Suppl_table_20_M3_Coverage.xlsx
- Suppl_table_6_M1S1_Bias.xlsx
- Suppl_table_7_M1S1_EmpSE.xlsx
- Suppl_table_8_M1S1_Coverage.xlsx
- Suppl_table_9_M1S2_Bias.xlsx
