# Supplementary material for: Estimation in discrete time coarsened multivariate longitudinal models
Source: Stat Methods Med Res. 2023 Feb 12;32(4):806–19. doi: 10.1177/09622802231155010 (PMC10119900; doi:10.1177/09622802231155010)
Supplement: sj-zip-2-smm-10.1177_09622802231155010 - Supplemental material for Estimation in discrete time coarsened multivariate longitudinal models [file sj-zip-2-smm-10.1177_09622802231155010.zip › Suppl_table_10_M1S2_EmpSE.xlsx]

## Sheet: EmpSE
		MLE*						IgnoreV						EarlyCensor						MCEM
	N	500		1000		10000		500		1000		10000		500		1000		10000		500		1000		10000
Event	Variable	EmpSE	MC-SE	EmpSE	MC-SE	EmpSE	MC-SE	EmpSE	MC-SE	EmpSE	MC-SE	EmpSE	MC-SE	EmpSE	MC-SE	EmpSE	MC-SE	EmpSE	MC-SE	EmpSE	MC-SE	EmpSE	MC-SE	EmpSE	MC-SE
AA	S0 intercept	0.125	0.004	0.091	0.003	0.026	0.002	0.125	0.004	0.091	0.003	0.026	0.002	0.135	0.004	0.097	0.003	0.026	0.002	0.125	0.004	0.091	0.003	0.026	0.002
AA	S0 time	0.033	0.001	0.024	0.001	0.007	0.000	0.033	0.001	0.024	0.001	0.007	0.000	0.046	0.001	0.032	0.001	0.009	0.001	0.033	0.001	0.024	0.001	0.007	0.000
AA	S1 intercept	0.075	0.002	0.051	0.002	0.017	0.001	0.073	0.002	0.051	0.002	0.018	0.001	0.096	0.003	0.068	0.002	0.024	0.002	0.075	0.002	0.051	0.002	0.017	0.001
AA	S1 time	0.003	0.000	0.002	0.000	0.001	0.000	0.003	0.000	0.002	0.000	0.001	0.000	0.004	0.000	0.003	0.000	0.001	0.000	0.003	0.000	0.002	0.000	0.001	0.000
GnRH	S0 intercept	0.132	0.004	0.094	0.003	0.029	0.002	0.137	0.004	0.096	0.003	0.030	0.002	0.141	0.004	0.102	0.003	0.032	0.002	0.133	0.004	0.094	0.003	0.029	0.002
GnRH	S0 time	0.066	0.002	0.044	0.001	0.015	0.001	0.068	0.002	0.045	0.001	0.015	0.001	0.077	0.002	0.052	0.002	0.017	0.001	0.067	0.002	0.044	0.001	0.015	0.001
GnRH	S1 intercept	0.226	0.007	0.148	0.005	0.046	0.003	0.230	0.007	0.152	0.005	0.048	0.003	0.283	0.009	0.191	0.006	0.057	0.004	0.228	0.007	0.148	0.005	0.046	0.003
GnRH	S1 time	0.010	0.000	0.007	0.000	0.002	0.000	0.010	0.000	0.007	0.000	0.002	0.000	0.013	0.000	0.009	0.000	0.002	0.000	0.010	0.000	0.007	0.000	0.002	0.000
GnRH	S2 intercept	0.042	0.001	0.029	0.001	0.010	0.001	0.047	0.001	0.030	0.001	0.010	0.001	0.055	0.002	0.037	0.001	0.012	0.001	0.044	0.001	0.030	0.001	0.010	0.001
GnRH	S2 time	0.002	0.000	0.001	0.000	0.000	0.000	0.002	0.000	0.001	0.000	0.000	0.000	0.002	0.000	0.001	0.000	0.001	0.000	0.002	0.000	0.001	0.000	0.000	0.000
GnRH	S2 had S1	0.060	0.002	0.044	0.001	0.014	0.001	0.084	0.003	0.060	0.002	0.019	0.001	0.089	0.003	0.064	0.002	0.019	0.001	0.065	0.002	0.047	0.001	0.015	0.001
Death	S0 intercept	0.410	0.013	0.290	0.009	0.082	0.005	0.411	0.013	0.289	0.009	0.082	0.005	0.596	0.019	0.329	0.010	0.086	0.005	0.420	0.013	0.291	0.009	0.083	0.005
Death	S0 time	0.021	0.001	0.013	0.000	0.004	0.000	0.021	0.001	0.013	0.000	0.004	0.000	0.231	0.007	0.019	0.001	0.005	0.000	0.021	0.001	0.013	0.000	0.004	0.000
Death	S1 intercept	0.387	0.012	0.255	0.008	0.083	0.005	0.370	0.012	0.248	0.008	0.079	0.005	0.517	0.016	0.358	0.011	0.105	0.007	0.389	0.012	0.257	0.008	0.083	0.005
Death	S1 time	0.013	0.000	0.008	0.000	0.003	0.000	0.013	0.000	0.008	0.000	0.003	0.000	0.018	0.001	0.012	0.000	0.004	0.000	0.013	0.000	0.008	0.000	0.003	0.000
Death	S2 intercept	0.136	0.004	0.089	0.003	0.029	0.002	0.136	0.004	0.089	0.003	0.029	0.002	0.175	0.005	0.112	0.003	0.037	0.002	0.137	0.004	0.089	0.003	0.029	0.002
Death	S2 time	0.005	0.000	0.003	0.000	0.001	0.000	0.005	0.000	0.003	0.000	0.001	0.000	0.007	0.000	0.004	0.000	0.001	0.000	0.005	0.000	0.003	0.000	0.001	0.000
Death	S2 had S1	0.166	0.005	0.111	0.003	0.037	0.002	0.168	0.005	0.116	0.004	0.039	0.002	0.235	0.007	0.155	0.005	0.046	0.003	0.166	0.005	0.113	0.004	0.039	0.002
