# Supplementary material for: Estimation in discrete time coarsened multivariate longitudinal models
Source: Stat Methods Med Res. 2023 Feb 12;32(4):806–19. doi: 10.1177/09622802231155010 (PMC10119900; doi:10.1177/09622802231155010)
Supplement: sj-zip-2-smm-10.1177_09622802231155010 - Supplemental material for Estimation in discrete time coarsened multivariate longitudinal models [file sj-zip-2-smm-10.1177_09622802231155010.zip › Suppl_table_12_M1S3_Bias.xlsx]

## Sheet: Bias
			MLE*						IgnoreV						EarlyCensor						DirectML						MCEM
		N	500		1000		10000		500		1000		10000		500		1000		10000		500		1000		10000		500		1000		10000
Event	Variable	Truth	Bias	MC-SE	Bias	MC-SE	Bias	MC-SE	Bias	MC-SE	Bias	MC-SE	Bias	MC-SE	Bias	MC-SE	Bias	MC-SE	Bias	MC-SE	Bias	MC-SE	Bias	MC-SE	Bias	MC-SE	Bias	MC-SE	Bias	MC-SE	Bias	MC-SE
AA	S0 intercept	-0.772	0.007	0.004	0.006	0.003	0.002	0.003	-0.258	0.005	-0.262	0.004	-0.265	0.003	0.014	0.005	0.010	0.004	-0.001	0.003	0.008	0.005	0.006	0.003	0.000	0.003	0.004	0.005	0.002	0.003	-0.004	0.003
AA	S0 time	-0.297	-0.004	0.001	-0.002	0.001	0.000	0.001	0.056	0.001	0.059	0.001	0.060	0.001	-0.010	0.003	-0.006	0.002	0.002	0.002	-0.005	0.002	-0.002	0.001	0.000	0.001	-0.004	0.002	-0.001	0.001	0.002	0.001
AA	S1 intercept	1.660	0.001	0.007	-0.002	0.005	-0.005	0.004	-2.341	0.007	-2.334	0.005	-2.338	0.004	0.015	0.011	0.004	0.008	0.001	0.006	0.010	0.008	0.003	0.006	-0.007	0.005	-0.001	0.008	-0.006	0.006	-0.015	0.005
AA	S1 time	-0.021	0.000	0.001	0.001	0.001	0.001	0.001	0.230	0.001	0.229	0.001	0.230	0.001	-0.001	0.002	0.000	0.001	0.000	0.001	0.000	0.001	0.000	0.001	0.001	0.001	0.000	0.001	0.001	0.001	0.002	0.001
GnRH	S0 intercept	0.621	0.011	0.004	0.000	0.003	0.003	0.003	-0.320	0.004	-0.333	0.003	-0.331	0.003	0.019	0.005	0.000	0.004	0.003	0.003	0.009	0.004	-0.002	0.003	0.002	0.003	0.005	0.004	-0.007	0.003	-0.002	0.003
GnRH	S0 time	-0.713	-0.006	0.002	-0.001	0.001	0.000	0.001	0.147	0.002	0.153	0.001	0.154	0.001	-0.013	0.004	-0.001	0.002	-0.001	0.002	-0.005	0.002	0.000	0.001	0.000	0.001	-0.003	0.002	0.003	0.001	0.002	0.001
GnRH	S1 intercept	-1.620	-0.044	0.018	0.001	0.012	-0.013	0.009	-2.393	0.020	-2.335	0.013	-2.345	0.009	-0.078	0.035	-0.021	0.019	-0.016	0.013	-0.035	0.019	0.006	0.013	-0.013	0.010	-0.106	0.020	-0.057	0.013	-0.077	0.010
GnRH	S1 time	-0.039	0.003	0.003	-0.003	0.002	0.002	0.001	0.265	0.003	0.258	0.002	0.262	0.001	-0.010	0.010	-0.005	0.003	0.001	0.002	0.002	0.003	-0.004	0.002	0.002	0.001	0.012	0.003	0.006	0.002	0.011	0.001
GnRH	S2 intercept	0.829	0.004	0.004	0.001	0.003	0.003	0.003	-1.553	0.004	-1.554	0.003	-1.554	0.003	0.006	0.005	0.003	0.004	0.003	0.004	0.005	0.004	0.002	0.003	0.003	0.003	0.005	0.004	0.002	0.003	0.003	0.003
GnRH	S2 time	-0.023	0.000	0.001	0.000	0.000	-0.001	0.000	0.154	0.001	0.154	0.000	0.154	0.000	0.001	0.001	0.000	0.001	0.000	0.001	0.000	0.001	0.000	0.000	-0.001	0.000	0.000	0.001	0.000	0.000	-0.001	0.000
GnRH	S2 had S1	0.191	-0.005	0.008	0.006	0.005	0.002	0.004	0.148	0.009	0.159	0.006	0.163	0.006	0.057	0.031	0.039	0.014	-0.004	0.008	-0.005	0.008	0.008	0.006	-0.001	0.005	-0.006	0.008	0.008	0.006	-0.003	0.005
Death	S0 intercept	-4.660	-0.033	0.031	-0.032	0.016	-0.007	0.012	-0.135	0.023	-0.103	0.014	-0.071	0.010	0.592	0.127	0.114	0.097	-0.018	0.013	0.151	0.050	0.004	0.020	-0.004	0.011	0.145	0.106	0.022	0.021	-0.003	0.011
Death	S0 time	-0.023	-0.067	0.020	-0.013	0.004	-0.001	0.002	0.021	0.010	0.036	0.003	0.040	0.002	-0.854	0.082	-0.223	0.038	0.002	0.004	-0.259	0.042	-0.043	0.012	-0.002	0.003	-0.322	0.052	-0.055	0.014	-0.001	0.002
Death	S1 intercept	-3.382	-0.532	0.153	-0.103	0.027	-0.014	0.022	-1.991	0.129	-1.609	0.026	-1.537	0.022	-3.113	0.523	-1.341	0.358	0.002	0.033	-1.107	0.262	-0.119	0.031	-0.019	0.023	-1.146	0.265	-0.190	0.093	-0.012	0.023
Death	S1 time	0.003	0.035	0.016	0.003	0.004	0.001	0.003	0.184	0.014	0.155	0.004	0.154	0.003	-0.382	0.089	-0.108	0.056	0.002	0.005	0.081	0.028	0.004	0.004	0.001	0.003	0.089	0.028	0.012	0.010	0.001	0.003
Death	S2 intercept	-2.549	-0.042	0.012	-0.001	0.008	-0.009	0.007	-0.907	0.012	-0.863	0.008	-0.874	0.008	-0.064	0.018	0.001	0.011	-0.010	0.011	-0.040	0.012	0.001	0.008	-0.010	0.008	-0.041	0.012	-0.001	0.008	-0.011	0.008
Death	S2 time	-0.007	0.004	0.002	-0.001	0.001	0.001	0.001	0.088	0.002	0.083	0.001	0.086	0.001	0.001	0.003	-0.005	0.002	0.001	0.002	0.004	0.002	-0.001	0.001	0.002	0.001	0.005	0.002	-0.001	0.001	0.002	0.001
Death	S2 had S1	0.511	-0.395	0.057	-0.069	0.019	-0.017	0.012	-0.585	0.074	-0.026	0.026	0.072	0.013	-3.265	0.158	-1.177	0.103	-0.055	0.028	-0.557	0.069	-0.091	0.023	-0.022	0.012	-0.677	0.080	-0.105	0.025	-0.027	0.012
