# Supplementary material for: Estimation in discrete time coarsened multivariate longitudinal models
Source: Stat Methods Med Res. 2023 Feb 12;32(4):806–19. doi: 10.1177/09622802231155010 (PMC10119900; doi:10.1177/09622802231155010)
Supplement: sj-zip-2-smm-10.1177_09622802231155010 - Supplemental material for Estimation in discrete time coarsened multivariate longitudinal models [file sj-zip-2-smm-10.1177_09622802231155010.zip › Suppl_table_14_M1S3_Coverage.xlsx]

## Sheet: Coverage
		MLE*						IgnoreV						EarlyCensor						DirectML						MCEM
	N	500		1000		10000		500		1000		10000		500		1000		10000		500		1000		10000		500		1000		10000
name	Variable name	Coverage	MC-SE	Coverage	MC-SE	Coverage	MC-SE	Coverage	MC-SE	Coverage	MC-SE	Coverage	MC-SE	Coverage	MC-SE	Coverage	MC-SE	Coverage	MC-SE	Coverage	MC-SE	Coverage	MC-SE	Coverage	MC-SE	Coverage	MC-SE	Coverage	MC-SE	Coverage	MC-SE
AA	S0 intercept	95.6	0.6	94.6	0.7	97.7	1.3	56.2	1.6	28.8	1.4	0.0	0.0	94.7	0.7	95.8	0.6	97.7	1.3	95.4	0.7	94.2	0.7	96.9	1.5	95.5	0.6	94.4	0.7	96.9	1.5
AA	S0 time	96.1	0.6	94.8	0.7	95.3	1.9	66.9	1.5	44.1	1.6	0.0	0.0	95.4	0.7	94.6	0.7	96.1	1.7	95.5	0.6	95.2	0.7	95.3	1.9	95.5	0.6	95.3	0.7	93.0	2.3
AA	S1 intercept	95.2	0.7	94.9	0.7	96.9	1.5	0.0	0.0	0.0	0.0	0.0	0.0	94.4	0.7	95.0	0.7	98.4	1.1	95.8	0.6	95.3	0.7	95.3	1.9	95.3	0.7	94.4	0.7	93.8	2.1
AA	S1 time	95.4	0.7	95.8	0.6	96.1	1.7	0.0	0.0	0.0	0.0	0.0	0.0	95.1	0.7	94.3	0.7	96.9	1.5	96.5	0.6	95.5	0.6	94.5	2.0	96.4	0.6	95.3	0.7	94.5	2.0
GnRH	S0 intercept	95.5	0.6	96.1	0.6	96.1	1.7	27.3	1.4	6.1	0.7	0.0	0.0	94.4	0.7	95.8	0.6	96.9	1.5	95.7	0.6	96.5	0.6	94.5	2.0	95.1	0.7	96.5	0.6	96.1	1.7
GnRH	S0 time	94.7	0.7	95.6	0.6	95.3	1.9	24.0	1.3	3.6	0.6	0.0	0.0	94.5	0.7	94.8	0.7	96.1	1.7	94.3	0.7	96.7	0.6	94.5	2.0	93.8	0.8	96.7	0.6	93.8	2.1
GnRH	S1 intercept	96.3	0.6	94.7	0.7	97.7	1.3	0.3	0.2	0.0	0.0	0.0	0.0	97.0	0.5	96.2	0.6	98.4	1.1	95.3	0.7	95.1	0.7	96.1	1.7	95.3	0.7	94.5	0.7	94.5	2.0
GnRH	S1 time	96.0	0.6	94.5	0.7	98.4	1.1	11.4	1.0	0.4	0.2	0.0	0.0	97.3	0.5	96.3	0.6	98.4	1.1	95.6	0.6	94.6	0.7	96.9	1.5	95.0	0.7	94.2	0.7	93.8	2.1
GnRH	S2 intercept	94.4	0.7	95.6	0.6	92.2	2.4	0.0	0.0	0.0	0.0	0.0	0.0	95.1	0.7	95.7	0.6	89.8	2.7	95.4	0.7	95.8	0.6	88.3	2.8	95.2	0.7	95.4	0.7	89.1	2.8
GnRH	S2 time	95.7	0.6	96.1	0.6	93.0	2.3	0.0	0.0	0.0	0.0	0.0	0.0	95.6	0.6	95.6	0.6	90.6	2.6	95.8	0.6	95.5	0.6	90.6	2.6	96.0	0.6	95.4	0.7	90.6	2.6
GnRH	S2 had S1	94.4	0.7	96.4	0.6	96.9	1.5	89.9	0.9	85.1	1.1	21.1	3.6	95.5	0.6	96.2	0.6	97.7	1.3	95.5	0.6	95.0	0.7	96.1	1.7	95.3	0.7	94.2	0.7	95.3	1.9
Death	S0 intercept	95.4	0.7	95.3	0.7	96.1	1.7	97.1	0.5	96.9	0.5	96.1	1.7	97.8	0.5	96.4	0.6	97.7	1.3	96.5	0.6	95.7	0.6	96.9	1.5	95.8	0.6	95.1	0.7	96.9	1.5
Death	S0 time	97.5	0.5	97.3	0.5	96.9	1.5	94.7	0.7	93.9	0.7	68.0	4.1	96.8	0.6	97.0	0.5	96.1	1.7	97.2	0.5	97.1	0.5	94.5	2.0	96.8	0.6	97.0	0.5	94.5	2.0
Death	S1 intercept	96.5	0.6	96.9	0.5	95.3	1.9	83.4	1.2	50.2	1.6	0.0	0.0	98.5	0.4	96.8	0.6	96.1	1.7	97.4	0.5	96.5	0.6	96.9	1.5	96.4	0.6	96.0	0.6	94.5	2.0
Death	S1 time	97.7	0.5	96.2	0.6	95.3	1.9	88.2	1.0	74.3	1.4	0.0	0.0	99.9	0.1	99.0	0.3	97.7	1.3	98.3	0.4	96.0	0.6	96.1	1.7	97.4	0.5	96.2	0.6	96.9	1.5
Death	S2 intercept	94.8	0.7	95.8	0.6	93.8	2.1	29.3	1.4	6.1	0.7	0.0	0.0	96.1	0.6	96.4	0.6	93.0	2.3	95.1	0.7	95.8	0.6	94.5	2.0	95.1	0.7	95.6	0.6	94.5	2.0
Death	S2 time	95.1	0.7	95.5	0.6	94.5	2.0	63.5	1.5	43.5	1.5	0.0	0.0	95.8	0.6	96.5	0.6	93.0	2.3	95.1	0.7	95.3	0.7	92.2	2.4	95.0	0.7	95.2	0.7	92.2	2.4
Death	S2 had S1	96.6	0.6	95.5	0.6	94.5	2.0	95.3	0.7	94.7	0.7	92.2	2.4	96.5	0.6	96.3	0.6	91.4	2.5	97.6	0.5	96.2	0.6	94.5	2.0	97.3	0.5	96.5	0.6	94.5	2.0
