# Supplementary material for: Estimation in discrete time coarsened multivariate longitudinal models
Source: Stat Methods Med Res. 2023 Feb 12;32(4):806–19. doi: 10.1177/09622802231155010 (PMC10119900; doi:10.1177/09622802231155010)
Supplement: sj-zip-2-smm-10.1177_09622802231155010 - Supplemental material for Estimation in discrete time coarsened multivariate longitudinal models [file sj-zip-2-smm-10.1177_09622802231155010.zip › Suppl_table_15_M2_Bias.xlsx]

## Sheet: Bias
			MLE*						IgnoreV						EarlyCensor						MCEM
		N	500		1000		10000		500		1000		10000		500		1000		10000		500		1000		10000
Event	Variable	Truth	Bias	MC-SE	Bias	MC-SE	Bias	MC-SE	Bias	MC-SE	Bias	MC-SE	Bias	MC-SE	Bias	MC-SE	Bias	MC-SE	Bias	MC-SE	Bias	MC-SE	Bias	MC-SE	Bias	MC-SE
Treatment	S0 intercept	-5.00	0.003	0.006	-0.005	0.004	0.003	0.003	-0.305	0.006	-0.310	0.004	-0.299	0.003	0.003	0.009	-0.006	0.006	0.008	0.004	-0.016	0.007	-0.024	0.004	-0.012	0.003
Treatment	S0 time	0.05	0.000	0.000	0.000	0.000	0.000	0.000	0.008	0.000	0.009	0.000	0.008	0.000	0.000	0.000	0.000	0.000	0.000	0.000	0.000	0.000	0.001	0.000	0.000	0.000
Treatment	S1 intercept	-4.00	-0.020	0.015	-0.014	0.010	-0.001	0.006	-0.017	0.017	-0.011	0.012	-0.007	0.007	-0.019	0.021	-0.019	0.014	-0.015	0.009	-0.010	0.017	-0.001	0.012	0.006	0.007
Treatment	S1 time	0.01	0.000	0.000	0.000	0.000	0.000	0.000	0.000	0.001	0.000	0.000	0.000	0.000	0.000	0.001	0.000	0.000	0.000	0.000	0.000	0.001	0.000	0.000	0.000	0.000
Death	S0 intercept	-8.00	0.009	0.016	-0.026	0.011	-0.012	0.007	-0.032	0.016	-0.062	0.010	-0.049	0.007	-0.038	0.023	-0.035	0.016	-0.019	0.011	0.001	0.017	-0.028	0.011	-0.015	0.008
Death	S0 time	0.10	0.000	0.000	0.001	0.000	0.000	0.000	0.004	0.000	0.005	0.000	0.004	0.000	0.001	0.001	0.001	0.000	0.000	0.000	0.000	0.000	0.001	0.000	0.001	0.000
Death	S1 intercept	-10.00	-0.039	0.019	-0.033	0.014	-0.006	0.009	-0.040	0.020	-0.042	0.015	-0.011	0.009	-0.078	0.029	-0.058	0.020	-0.018	0.014	-0.034	0.020	-0.037	0.015	-0.006	0.009
Death	S1 time	0.20	0.001	0.000	0.001	0.000	0.000	0.000	0.001	0.000	0.001	0.000	0.000	0.000	0.002	0.001	0.001	0.000	0.000	0.000	0.001	0.000	0.001	0.000	0.000	0.000
