# Supplementary material for: Estimation in discrete time coarsened multivariate longitudinal models
Source: Stat Methods Med Res. 2023 Feb 12;32(4):806–19. doi: 10.1177/09622802231155010 (PMC10119900; doi:10.1177/09622802231155010)
Supplement: sj-zip-2-smm-10.1177_09622802231155010 - Supplemental material for Estimation in discrete time coarsened multivariate longitudinal models [file sj-zip-2-smm-10.1177_09622802231155010.zip › Suppl_table_17_M2_Coverage.xlsx]

## Sheet: Coverage
		MLE*						IgnoreV						EarlyCensor						MCEM
	N	500		1000		10000		500		1000		10000		500		1000		10000		500		1000		10000
name	Variable name	Coverage	MC-SE	Coverage	MC-SE	Coverage	MC-SE	Coverage	MC-SE	Coverage	MC-SE	Coverage	MC-SE	Coverage	MC-SE	Coverage	MC-SE	Coverage	MC-SE	Coverage	MC-SE	Coverage	MC-SE	Coverage	MC-SE
Treatment	S0 intercept	93.9	1.1	96.3	0.8	93.8	2.1	41.8	2.2	8.0	1.2	0.0	0.0	92.0	1.2	93.8	1.1	89.8	2.7	91.6	1.2	94.1	1.0	94.5	2.0
Treatment	S0 time	93.9	1.1	95.1	1.0	93.0	2.3	54.9	2.2	16.6	1.6	0.0	0.0	92.8	1.1	95.7	0.9	90.6	2.6	93.0	1.1	94.1	1.0	93.8	2.1
Treatment	S1 intercept	95.5	0.9	93.9	1.1	96.9	1.5	93.9	1.1	95.3	0.9	96.1	1.7	93.6	1.1	96.7	0.8	96.1	1.7	94.5	1.0	95.5	0.9	95.3	1.9
Treatment	S1 time	95.3	0.9	94.7	1.0	94.5	2.0	95.5	0.9	94.7	1.0	96.9	1.5	94.7	1.0	96.3	0.8	96.9	1.5	95.1	1.0	94.9	1.0	98.4	1.1
Death	S0 intercept	95.5	0.9	96.3	0.8	95.3	1.9	96.3	0.8	95.5	0.9	93.0	2.3	95.9	0.9	94.5	1.0	93.8	2.1	95.9	0.9	95.9	0.9	93.8	2.1
Death	S0 time	97.1	0.7	96.5	0.8	94.5	2.0	96.1	0.9	92.0	1.2	53.1	4.4	97.9	0.6	94.7	1.0	95.3	1.9	96.9	0.8	95.9	0.9	94.5	2.0
Death	S1 intercept	95.7	0.9	95.7	0.9	95.3	1.9	94.9	1.0	95.5	0.9	93.8	2.1	95.1	1.0	93.9	1.1	92.2	2.4	95.1	1.0	96.1	0.9	95.3	1.9
Death	S1 time	95.1	1.0	94.5	1.0	95.3	1.9	95.3	0.9	95.5	0.9	94.5	2.0	95.7	0.9	94.3	1.0	93.0	2.3	95.1	1.0	95.3	0.9	94.5	2.0
