# Supplementary material for: Estimation in discrete time coarsened multivariate longitudinal models
Source: Stat Methods Med Res. 2023 Feb 12;32(4):806–19. doi: 10.1177/09622802231155010 (PMC10119900; doi:10.1177/09622802231155010)
Supplement: sj-zip-2-smm-10.1177_09622802231155010 - Supplemental material for Estimation in discrete time coarsened multivariate longitudinal models [file sj-zip-2-smm-10.1177_09622802231155010.zip › Suppl_table_18_M3_Bias.xlsx]

## Sheet: Bias
			MLE*						IgnoreV						EarlyCensor						DirectML						MCEM
		N	500		1000		10000		500		1000		10000		500		1000		10000		500		1000		10000		500		1000		10000
Event	Variable	Truth	Bias	MC-SE	Bias	MC-SE	Bias	MC-SE	Bias	MC-SE	Bias	MC-SE	Bias	MC-SE	Bias	MC-SE	Bias	MC-SE	Bias	MC-SE	Bias	MC-SE	Bias	MC-SE	Bias	MC-SE	Bias	MC-SE	Bias	MC-SE	Bias	MC-SE
Treatment	S0 intercept	-4.0	-0.019	0.004	-0.004	0.003	-0.002	0.003	-0.600	0.006	-0.584	0.004	-0.583	0.004	-0.023	0.005	-0.006	0.003	-0.004	0.003	-0.023	0.005	-0.005	0.003	-0.004	0.003	-0.036	0.005	-0.027	0.003	-0.019	0.003
Treatment	S0 time	0.4	0.003	0.001	0.000	0.001	0.000	0.001	0.033	0.001	0.031	0.001	0.031	0.001	0.004	0.001	0.001	0.001	0.001	0.001	0.004	0.001	0.001	0.001	0.001	0.001	0.007	0.001	0.004	0.001	0.003	0.001
Treatment	S1 intercept	0.0	0.009	0.007	-0.007	0.005	0.000	0.004	-0.967	0.008	-0.984	0.006	-0.975	0.005	0.014	0.009	-0.007	0.006	0.004	0.006	0.015	0.008	-0.009	0.006	0.004	0.005	0.016	0.008	-0.008	0.006	0.004	0.005
Treatment	S1 time	-0.1	-0.002	0.001	0.001	0.001	0.000	0.001	0.114	0.001	0.117	0.001	0.115	0.001	-0.003	0.001	0.001	0.001	0.000	0.001	-0.003	0.001	0.001	0.001	0.000	0.001	-0.003	0.001	0.001	0.001	-0.001	0.001
Death	S0 intercept	-7.0	-0.033	0.007	-0.011	0.005	0.000	0.004	0.584	0.006	0.604	0.004	0.612	0.004	-0.052	0.009	-0.022	0.006	-0.005	0.006	-0.037	0.007	-0.014	0.005	-0.001	0.004	-0.010	0.007	0.039	0.005	0.028	0.004
Death	S0 time	1.0	0.006	0.001	0.002	0.001	0.000	0.001	-0.149	0.001	-0.153	0.001	-0.154	0.001	0.009	0.002	0.004	0.001	0.001	0.001	0.007	0.001	0.003	0.001	0.000	0.001	0.000	0.001	-0.010	0.001	-0.007	0.001
Death	S1 intercept	-8.0	-0.065	0.015	-0.028	0.011	-0.004	0.010	-0.390	0.018	-0.350	0.013	-0.298	0.011	-0.116	0.022	-0.067	0.015	0.000	0.013	-0.079	0.018	-0.040	0.012	0.004	0.011	0.026	0.018	0.142	0.012	0.113	0.011
Death	S1 time	0.9	0.008	0.002	0.003	0.001	0.000	0.001	0.047	0.002	0.041	0.002	0.035	0.001	0.015	0.003	0.008	0.002	0.000	0.002	0.010	0.002	0.005	0.001	-0.001	0.001	-0.001	0.002	-0.015	0.001	-0.013	0.001
