# Supplementary material for: Estimation in discrete time coarsened multivariate longitudinal models
Source: Stat Methods Med Res. 2023 Feb 12;32(4):806–19. doi: 10.1177/09622802231155010 (PMC10119900; doi:10.1177/09622802231155010)
Supplement: sj-zip-2-smm-10.1177_09622802231155010 - Supplemental material for Estimation in discrete time coarsened multivariate longitudinal models [file sj-zip-2-smm-10.1177_09622802231155010.zip › Suppl_table_19_M3_EmpSE.xlsx]

## Sheet: EmpSE
		MLE*						IgnoreV						EarlyCensor						DirectML						MCEM
	N	500		1000		10000		500		1000		10000		500		1000		10000		500		1000		10000		500		1000		10000
Event	Variable	EmpSE	MC-SE	EmpSE	MC-SE	EmpSE	MC-SE	EmpSE	MC-SE	EmpSE	MC-SE	EmpSE	MC-SE	EmpSE	MC-SE	EmpSE	MC-SE	EmpSE	MC-SE	EmpSE	MC-SE	EmpSE	MC-SE	EmpSE	MC-SE	EmpSE	MC-SE	EmpSE	MC-SE	EmpSE	MC-SE
Treatment	S0 intercept	0.192	0.003	0.134	0.002	0.043	0.002	0.266	0.004	0.182	0.003	0.060	0.003	0.221	0.003	0.155	0.002	0.049	0.002	0.217	0.003	0.151	0.002	0.049	0.002	0.218	0.003	0.151	0.002	0.049	0.002
Treatment	S0 time	0.039	0.001	0.028	0.000	0.009	0.000	0.048	0.001	0.033	0.001	0.011	0.000	0.048	0.001	0.035	0.001	0.010	0.000	0.045	0.001	0.032	0.001	0.010	0.000	0.045	0.001	0.032	0.000	0.010	0.000
Treatment	S1 intercept	0.294	0.005	0.204	0.003	0.068	0.003	0.373	0.006	0.269	0.004	0.086	0.004	0.396	0.006	0.271	0.004	0.088	0.004	0.368	0.006	0.254	0.004	0.082	0.004	0.369	0.006	0.255	0.004	0.083	0.004
Treatment	S1 time	0.044	0.001	0.030	0.000	0.010	0.000	0.053	0.001	0.038	0.001	0.012	0.001	0.060	0.001	0.041	0.001	0.013	0.001	0.052	0.001	0.036	0.001	0.012	0.001	0.052	0.001	0.036	0.001	0.012	0.001
Death	S0 intercept	0.309	0.005	0.213	0.003	0.067	0.003	0.263	0.004	0.185	0.003	0.058	0.003	0.402	0.006	0.278	0.004	0.090	0.004	0.329	0.005	0.230	0.004	0.069	0.003	0.327	0.005	0.226	0.004	0.069	0.003
Death	S0 time	0.051	0.001	0.035	0.001	0.011	0.000	0.043	0.001	0.030	0.000	0.010	0.000	0.068	0.001	0.047	0.001	0.014	0.001	0.057	0.001	0.040	0.001	0.012	0.001	0.057	0.001	0.039	0.001	0.012	0.001
Death	S1 intercept	0.701	0.011	0.488	0.008	0.160	0.007	0.835	0.013	0.584	0.009	0.183	0.008	0.994	0.016	0.698	0.011	0.211	0.009	0.812	0.013	0.563	0.009	0.174	0.008	0.803	0.013	0.550	0.009	0.172	0.008
Death	S1 time	0.084	0.001	0.058	0.001	0.019	0.001	0.099	0.002	0.069	0.001	0.021	0.001	0.119	0.002	0.083	0.001	0.025	0.001	0.096	0.001	0.066	0.001	0.020	0.001	0.095	0.001	0.065	0.001	0.020	0.001
