# Supplementary material for: Estimation in discrete time coarsened multivariate longitudinal models
Source: Stat Methods Med Res. 2023 Feb 12;32(4):806–19. doi: 10.1177/09622802231155010 (PMC10119900; doi:10.1177/09622802231155010)
Supplement: sj-zip-2-smm-10.1177_09622802231155010 - Supplemental material for Estimation in discrete time coarsened multivariate longitudinal models [file sj-zip-2-smm-10.1177_09622802231155010.zip › Suppl_table_20_M3_Coverage.xlsx]

## Sheet: Coverage
		MLE*						IgnoreV						EarlyCensor						DirectML						MCEM
	N	500		1000		10000		500		1000		10000		500		1000		10000		500		1000		10000		500		1000		10000
name	Variable name	Coverage	MC-SE	Coverage	MC-SE	Coverage	MC-SE	Coverage	MC-SE	Coverage	MC-SE	Coverage	MC-SE	Coverage	MC-SE	Coverage	MC-SE	Coverage	MC-SE	Coverage	MC-SE	Coverage	MC-SE	Coverage	MC-SE	Coverage	MC-SE	Coverage	MC-SE	Coverage	MC-SE
Treatment	S0 intercept	95.8	0.4	95.8	0.4	95.3	1.3	25.6	1.0	4.7	0.5	0.0	0	95.3	0.5	95.2	0.5	96.5	1.2	95.7	0.5	95.3	0.5	95.3	1.3	95.0	0.5	94.8	0.5	94.1	1.5
Treatment	S0 time	95.7	0.5	95.3	0.5	94.9	1.4	85.4	0.8	79.9	0.9	11.7	2	95.3	0.5	94.5	0.5	95.7	1.3	95.9	0.4	94.6	0.5	94.5	1.4	95.9	0.4	95.1	0.5	92.6	1.6
Treatment	S1 intercept	94.8	0.5	95.6	0.5	95.7	1.3	19.1	0.9	2.1	0.3	0.0	0	95.1	0.5	95.5	0.5	94.5	1.4	94.6	0.5	95.1	0.5	93.4	1.6	94.0	0.5	94.9	0.5	92.6	1.6
Treatment	S1 time	95.0	0.5	95.5	0.5	94.1	1.5	36.9	1.1	9.5	0.6	0.0	0	94.4	0.5	95.2	0.5	94.1	1.5	94.9	0.5	95.0	0.5	94.9	1.4	94.6	0.5	94.5	0.5	94.9	1.4
Death	S0 intercept	94.9	0.5	95.4	0.5	96.1	1.2	40.7	1.1	12.0	0.7	0.0	0	95.1	0.5	95.1	0.5	94.9	1.4	94.6	0.5	94.5	0.5	96.9	1.1	94.5	0.5	94.4	0.5	94.5	1.4
Death	S0 time	94.8	0.5	95.1	0.5	94.9	1.4	7.8	0.6	0.2	0.1	0.0	0	94.4	0.5	94.6	0.5	95.3	1.3	94.4	0.5	94.6	0.5	97.7	0.9	94.0	0.5	94.0	0.5	92.6	1.6
Death	S1 intercept	94.5	0.5	94.5	0.5	94.5	1.4	93.8	0.5	91.0	0.6	65.2	3	95.3	0.5	94.6	0.5	95.7	1.3	94.3	0.5	95.0	0.5	94.5	1.4	94.4	0.5	93.8	0.5	89.1	2.0
Death	S1 time	94.1	0.5	95.0	0.5	94.5	1.4	93.5	0.5	90.7	0.6	62.9	3	95.3	0.5	94.4	0.5	94.9	1.4	94.5	0.5	94.8	0.5	96.1	1.2	93.9	0.5	94.3	0.5	89.8	1.9
