# Supplementary material for: Estimation in discrete time coarsened multivariate longitudinal models
Source: Stat Methods Med Res. 2023 Feb 12;32(4):806–19. doi: 10.1177/09622802231155010 (PMC10119900; doi:10.1177/09622802231155010)
Supplement: sj-zip-2-smm-10.1177_09622802231155010 - Supplemental material for Estimation in discrete time coarsened multivariate longitudinal models [file sj-zip-2-smm-10.1177_09622802231155010.zip › Suppl_table_6_M1S1_Bias.xlsx]

## Sheet: Bias
			MLE*						IgnoreV						EarlyCensor						DirectML						MCEM
		N	500		1000		10000		500		1000		10000		500		1000		10000		500		1000		10000		500		1000		10000
Event	Variable	Truth	Bias	MC-SE	Bias	MC-SE	Bias	MC-SE	Bias	MC-SE	Bias	MC-SE	Bias	MC-SE	Bias	MC-SE	Bias	MC-SE	Bias	MC-SE	Bias	MC-SE	Bias	MC-SE	Bias	MC-SE	Bias	MC-SE	Bias	MC-SE	Bias	MC-SE
AA	S0 intercept	-0.772	0.001	0.004	0.005	0.003	0.004	0.002	-0.027	0.004	-0.023	0.003	-0.024	0.002	0.005	0.005	0.006	0.003	0.004	0.002	0.001	0.004	0.005	0.003	0.004	0.002	0.000	0.004	0.004	0.003	0.003	0.002
AA	S0 time	-0.297	-0.002	0.001	-0.004	0.001	-0.001	0.001	-0.014	0.001	-0.015	0.001	-0.012	0.001	-0.005	0.002	-0.005	0.001	-0.002	0.001	-0.002	0.001	-0.004	0.001	-0.001	0.001	-0.002	0.001	-0.004	0.001	-0.001	0.001
AA	S1 intercept	1.660	0.010	0.007	0.003	0.005	-0.003	0.003	-0.181	0.007	-0.190	0.005	-0.193	0.003	0.015	0.009	0.005	0.006	-0.006	0.004	0.009	0.007	0.003	0.005	-0.003	0.003	0.000	0.007	-0.005	0.005	-0.012	0.003
AA	S1 time	-0.021	-0.001	0.001	-0.001	0.001	0.000	0.000	0.014	0.001	0.015	0.001	0.015	0.000	-0.002	0.001	-0.001	0.001	0.001	0.001	-0.001	0.001	-0.001	0.001	0.000	0.000	-0.001	0.001	0.000	0.001	0.001	0.000
GnRH	S0 intercept	0.621	0.003	0.004	0.006	0.003	0.002	0.002	-0.288	0.005	-0.284	0.003	-0.292	0.002	0.008	0.005	0.005	0.003	0.002	0.002	0.003	0.004	0.005	0.003	0.001	0.002	-0.003	0.004	0.000	0.003	-0.004	0.002
GnRH	S0 time	-0.713	-0.003	0.002	-0.003	0.001	0.000	0.001	0.146	0.002	0.146	0.001	0.150	0.001	-0.007	0.003	-0.002	0.002	-0.001	0.001	-0.003	0.002	-0.002	0.002	0.000	0.001	0.000	0.002	0.001	0.002	0.003	0.001
GnRH	S1 intercept	-1.620	-0.048	0.018	-0.003	0.012	-0.008	0.008	-0.991	0.020	-0.933	0.013	-0.928	0.008	-0.096	0.024	-0.013	0.015	-0.008	0.009	-0.052	0.018	-0.003	0.012	-0.008	0.008	-0.090	0.018	-0.037	0.012	-0.042	0.008
GnRH	S1 time	-0.039	0.001	0.003	-0.001	0.002	0.001	0.001	0.129	0.003	0.125	0.002	0.125	0.001	0.004	0.004	-0.001	0.002	0.001	0.001	0.001	0.003	-0.001	0.002	0.001	0.001	0.007	0.003	0.004	0.002	0.006	0.001
GnRH	S2 intercept	0.829	0.000	0.004	0.003	0.003	0.000	0.002	-1.553	0.004	-1.553	0.003	-1.554	0.002	-0.006	0.005	0.004	0.003	0.002	0.002	-0.004	0.004	0.004	0.003	0.001	0.002	-0.004	0.004	0.004	0.003	0.001	0.002
GnRH	S2 time	-0.023	0.000	0.001	0.000	0.000	0.000	0.000	0.153	0.001	0.153	0.000	0.154	0.000	0.000	0.001	0.000	0.001	0.000	0.000	0.000	0.001	0.000	0.000	0.000	0.000	0.000	0.001	-0.001	0.000	0.000	0.000
GnRH	S2 had S1	0.191	0.019	0.008	0.006	0.005	-0.003	0.003	0.179	0.010	0.176	0.006	0.166	0.004	0.037	0.015	0.008	0.008	-0.007	0.005	0.018	0.009	0.009	0.005	-0.002	0.004	0.019	0.009	0.009	0.005	-0.002	0.004
Death	S0 intercept	-4.660	-0.023	0.038	-0.057	0.015	0.007	0.009	-0.109	0.026	-0.082	0.013	-0.023	0.008	0.178	0.114	-0.030	0.023	0.008	0.009	0.050	0.104	-0.035	0.020	0.006	0.009	0.073	0.107	-0.035	0.018	0.007	0.009
Death	S0 time	-0.023	-0.103	0.027	-0.005	0.003	-0.001	0.002	0.011	0.013	0.036	0.003	0.036	0.001	-0.434	0.059	-0.045	0.014	-0.003	0.002	-0.254	0.045	-0.027	0.013	-0.001	0.002	-0.289	0.048	-0.023	0.010	0.000	0.002
Death	S1 intercept	-3.382	-0.377	0.124	-0.150	0.029	0.006	0.016	-0.367	0.091	-0.230	0.027	-0.085	0.015	-1.769	0.372	-0.421	0.130	0.003	0.021	-0.555	0.169	-0.242	0.090	0.005	0.016	-0.517	0.160	-0.165	0.031	0.003	0.016
Death	S1 time	0.003	0.016	0.013	0.010	0.004	-0.002	0.002	0.023	0.010	0.025	0.004	0.013	0.002	-0.004	0.052	0.012	0.018	-0.003	0.003	0.034	0.018	0.019	0.010	-0.002	0.002	0.030	0.017	0.012	0.004	-0.001	0.002
Death	S2 intercept	-2.549	-0.009	0.011	0.007	0.008	-0.001	0.005	-0.869	0.011	-0.856	0.008	-0.863	0.005	-0.041	0.014	-0.003	0.010	-0.002	0.007	-0.010	0.011	0.008	0.008	-0.001	0.005	-0.012	0.011	0.007	0.008	-0.002	0.005
Death	S2 time	-0.007	-0.001	0.002	-0.002	0.001	0.000	0.001	0.082	0.002	0.081	0.001	0.083	0.001	0.000	0.002	-0.003	0.002	0.000	0.001	-0.001	0.002	-0.003	0.001	0.000	0.001	-0.001	0.002	-0.002	0.001	0.000	0.001
Death	S2 had S1	0.511	-0.429	0.062	-0.041	0.014	-0.009	0.008	-0.580	0.077	0.022	0.020	0.086	0.009	-1.601	0.118	-0.285	0.050	-0.026	0.011	-0.529	0.069	-0.039	0.015	-0.007	0.008	-0.669	0.083	-0.050	0.017	-0.010	0.008
