# Supplementary material for: Estimation in discrete time coarsened multivariate longitudinal models
Source: Stat Methods Med Res. 2023 Feb 12;32(4):806–19. doi: 10.1177/09622802231155010 (PMC10119900; doi:10.1177/09622802231155010)
Supplement: sj-zip-4-smm-10.1177_09622802231155010 - Supplemental material for Estimation in discrete time coarsened multivariate longitudinal models [file sj-zip-4-smm-10.1177_09622802231155010.zip]

Archive with 110 entries (85 files):
- Scripts/readme.txt
- Scripts/Results/
- Scripts/Results/Figures/
- Scripts/Results/Figures/simstudy_1/
- Scripts/Results/Figures/simstudy_4/
- Scripts/Results/Figures/simstudy_big_4/
- Scripts/Results/Figures/simstudy_long_1/
- Scripts/Results/Figures/simstudy_long_4/
- Scripts/Results/Figures/ylims_model1.Rdata
- Scripts/Results/Rdata/
- Scripts/Results/Tables/
- Scripts/Results/Tables/simstudy_1/
- Scripts/Results/Tables/simstudy_4/
- Scripts/Results/Tables/simstudy_big_4/
- Scripts/Results/Tables/simstudy_long_1/
- Scripts/Results/Tables/simstudy_long_4/
- Scripts/Scripts/
- Scripts/Scripts/Method/
- Scripts/Scripts/Method/Coverage_study.R
- Scripts/Scripts/Method/Example1.R
- Scripts/Scripts/Method/Example2.R
- Scripts/Scripts/Method/Example3.R
- Scripts/Scripts/Method/Functions_data_processing/
- Scripts/Scripts/Method/Functions_data_processing/check_path_support.R
- Scripts/Scripts/Method/Functions_data_processing/compute_model_matrix.R
- Scripts/Scripts/Method/Functions_data_processing/create_all_jumps.R
- Scripts/Scripts/Method/Functions_data_processing/create_current_state.R
- Scripts/Scripts/Method/Functions_data_processing/create_generic_covariates.R
- Scripts/Scripts/Method/Functions_data_processing/create_generic_covariates_inner.R
- Scripts/Scripts/Method/Functions_data_processing/create_generic_interactions.R
- Scripts/Scripts/Method/Functions_data_processing/create_path.R
- Scripts/Scripts/Method/Functions_data_processing/preprocess_data.R
- Scripts/Scripts/Method/Functions_data_processing/preprocess_data_wrap.R
- Scripts/Scripts/Method/Functions_data_processing/update_all_jumps.R
- Scripts/Scripts/Method/Functions_data_processing/update_generic_covariates.R
- Scripts/Scripts/Method/Functions_data_processing/update_generic_covariates_inner.R
- Scripts/Scripts/Method/Functions_data_processing/update_path.R
- Scripts/Scripts/Method/Functions_data_processing/update_state.R
- Scripts/Scripts/Method/Functions_estimate/
- Scripts/Scripts/Method/Functions_estimate/compute_weights.R
- Scripts/Scripts/Method/Functions_estimate/estimate_model.R
- Scripts/Scripts/Method/Functions_estimate/loglik.R
- Scripts/Scripts/Method/Functions_estimate/loglik_direct.R
- Scripts/Scripts/Method/Functions_estimate/loglik_eval.R
- Scripts/Scripts/Method/Functions_estimate/optimize_em.R
- Scripts/Scripts/Method/Functions_estimate/predict_model.R
- Scripts/Scripts/Method/Functions_estimate/update_weights.R
- Scripts/Scripts/Method/Functions_model/
- Scripts/Scripts/Method/Functions_model/combine_indices.R
- Scripts/Scripts/Method/Functions_model/format_parameters.R
- Scripts/Scripts/Method/Functions_model/invert_B.R
- Scripts/Scripts/Method/Functions_model/make_model_formulas.R
- Scripts/Scripts/Method/Functions_model/make_model_graph.R
- Scripts/Scripts/Method/Functions_model/map_parameters.R
- Scripts/Scripts/Method/Functions_plot/
- Scripts/Scripts/Method/Functions_plot/barplot_estimators.R
- Scripts/Scripts/Method/Functions_plot/biasplot_estimators.R
- Scripts/Scripts/Method/Functions_plot/boxplot_estimators_2.R
- Scripts/Scripts/Method/Functions_plot/coverage_plot_estimators.R
- Scripts/Scripts/Method/Functions_plot/joint_plot.R
- Scripts/Scripts/Method/Functions_plot/plot_model.R
- Scripts/Scripts/Method/Functions_simulate/
- Scripts/Scripts/Method/Functions_simulate/compute_history.R
- Scripts/Scripts/Method/Functions_simulate/compute_J.R
- Scripts/Scripts/Method/Functions_simulate/compute_realizations.R
- Scripts/Scripts/Method/Functions_simulate/em_sample.R
- Scripts/Scripts/Method/Functions_simulate/expand_data.R
- Scripts/Scripts/Method/Functions_simulate/filter_data.R
- Scripts/Scripts/Method/Functions_simulate/model_sample.R
- Scripts/Scripts/Method/Functions_simulate/model_sample_one.R
- Scripts/Scripts/Method/Functions_simulate/remove_incompatible_realizations.R
- Scripts/Scripts/Method/Functions_simulate/sample_data.R
- Scripts/Scripts/Method/Functions_simulate/sample_gibbs.R
- Scripts/Scripts/Method/Functions_simulate/sample_one_compute_weights.R
- Scripts/Scripts/Method/Functions_simulate/sampler_full.R
- Scripts/Scripts/Method/Functions_simulate/sim_batch.R
- Scripts/Scripts/Method/Functions_simulate/sim_parallel_wrapper.R
- Scripts/Scripts/Method/Functions_simulate/sim_wrap.R
- Scripts/Scripts/Method/Functions_simulate/simulate_data.R
- Scripts/Scripts/Method/Functions_simulate/simulate_data_seq.R
- Scripts/Scripts/Method/Functions_simulate/simulate_data_seq_inner.R
- Scripts/Scripts/Method/Functions_simulate/step_gibbs.R
- Scripts/Scripts/Method/Functions_simulate/step_gibbs_sample.R
- Scripts/Scripts/Method/Functions_simulate/step_one.R
- Scripts/Scripts/Method/Functions_simulate/step_one_sample.R
- Scripts/Scripts/Method/Functions_simulate/summarize_simulations.R
- Scripts/Scripts/Method/Functions_table/
- Scripts/Scripts/Method/Functions_table/combine_tables.R
- Scripts/Scripts/Method/Functions_table/compute_one_bias_table.R
- Scripts/Scripts/Method/Functions_table/compute_one_coverage_table.R
- Scripts/Scripts/Method/Functions_table/compute_one_empse_table.R
- Scripts/Scripts/Method/Functions_table/stack_tables.R
- Scripts/Scripts/Method/load_functions.R
- Scripts/Scripts/Method/readme.txt
- Scripts/Scripts/Method/Scripts_simstudy_coverage/
- Scripts/Scripts/Method/Scripts_simstudy_coverage/M1S1.R
- Scripts/Scripts/Method/Scripts_simstudy_coverage/M1S2.R
- Scripts/Scripts/Method/Scripts_simstudy_coverage/M1S3.R
- Scripts/Scripts/Method/Scripts_simstudy_coverage/M3.R
- Scripts/Scripts/Method/Scripts_simstudy_coverage/M4.R
- Scripts/Scripts/Method/Scripts_simstudy_coverage/Models/
- Scripts/Scripts/Method/Scripts_simstudy_coverage/Models/model_simstudy_1.R
- Scripts/Scripts/Method/Scripts_simstudy_coverage/Models/model_simstudy_4.R
- Scripts/Scripts/Method/Scripts_simstudy_coverage/Models/model_simstudy_big_4.R
- Scripts/Scripts/Method/Scripts_simstudy_coverage/Models/model_simstudy_long_1.R
- Scripts/Scripts/Method/Scripts_simstudy_coverage/Models/model_simstudy_long_4.R
- Scripts/Scripts/Method/Scripts_simstudy_coverage/Models/readme.txt
- Scripts/Scripts/Method/Scripts_simstudy_coverage/Scripts_inner/
- Scripts/Scripts/Method/Scripts_simstudy_coverage/Scripts_inner/Readme.txt
- Scripts/Scripts/Method/Scripts_simstudy_coverage/Scripts_inner/simstudy.R
