# Supplementary material for: Estimation in discrete time coarsened multivariate longitudinal models
Source: Stat Methods Med Res. 2023 Feb 12;32(4):806–19. doi: 10.1177/09622802231155010 (PMC10119900; doi:10.1177/09622802231155010)
Supplement: sj-zip-4-smm-10.1177_09622802231155010 - Supplemental material for Estimation in discrete time coarsened multivariate longitudinal models [file sj-zip-4-smm-10.1177_09622802231155010.zip › Scripts/readme.txt]

By: Marcus Westerberg, 2022
Department of Mathematics and Department of Surgical Sciences, Uppsala University

Scripts to article: Estimation in discrete time coarsened multivariate longitudinal models

---
Info
---

This folder contains scripts and a folder Results with the appropriate folder structure.
