# Supplementary material for: Estimation in discrete time coarsened multivariate longitudinal models
Source: Stat Methods Med Res. 2023 Feb 12;32(4):806–19. doi: 10.1177/09622802231155010 (PMC10119900; doi:10.1177/09622802231155010)
Supplement: sj-zip-4-smm-10.1177_09622802231155010 - Supplemental material for Estimation in discrete time coarsened multivariate longitudinal models [file sj-zip-4-smm-10.1177_09622802231155010.zip › Scripts/Scripts/Method/Coverage_study.R]

###
# Coverage Study
# By: Marcus Westerberg

###
# This script provides an overview of the simulation studies in the paper
# Paths need to be modified to point to working folder (project.path)


###
# Packages
require(tidyverse)
require(fastDummies)
require(numDeriv)
# require(matchingR)

###
# project path needs to be specified
if(parallel::detectCores()<=4){
  # laptop
  project.path <- "C:\\Users\\Administrator\\Documents\\OneDrive\\CIM\\Survival imputation\\Implementation\\"
} else{
  # supercomputer
  project.path <- "C:\\Users\\Marcus\\OneDrive\\CIM\\Survival imputation\\Implementation\\"
}

###
# load functions
source(paste0(project.path,"Scripts\\Method\\load_functions.R"))

# path to logs needs to be specified and this folder needs to exist a priori
log_path    <- paste0("C:\\Marcus\\Survival EM\\Logs\\")


###
# Studies

###
# Model 1 

# Model 1 scenario 1
# tau=10, larger model (4 events) 
source(paste0(project.path,"\\Scripts\\Method\\Scripts_simstudy_coverage\\Study_large_10.R")) # M1 S1

# Model 1 scenario 2
# tau=50, (4 events)  
source(paste0(project.path,"\\Scripts\\Method\\Scripts_simstudy_coverage\\Study_large_50.R")) # M1, S2

# Model 1 scenario 3
# tau=10, (4 events) 
source(paste0(project.path,"\\Scripts\\Method\\Scripts_simstudy_coverage\\Study_big_10.R")) # M1, S3
###

###
# Model 2
# tau=50, small model (3 events) 
source(paste0(project.path,"\\Scripts\\Method\\Scripts_simstudy_coverage\\Study_small_50.R")) # M2
###

###
# Model 3
# tau=10, small model (3 events) 
source(paste0(project.path,"\\Scripts\\Method\\Scripts_simstudy_coverage\\Study_small_10.R")) # M3
###


###
# End
###
