# Supplementary material for: Estimation in discrete time coarsened multivariate longitudinal models
Source: Stat Methods Med Res. 2023 Feb 12;32(4):806–19. doi: 10.1177/09622802231155010 (PMC10119900; doi:10.1177/09622802231155010)
Supplement: sj-zip-4-smm-10.1177_09622802231155010 - Supplemental material for Estimation in discrete time coarsened multivariate longitudinal models [file sj-zip-4-smm-10.1177_09622802231155010.zip › Scripts/Scripts/Method/Example1.R]

###
# Example 1: Survival model
# By: Marcus Westerberg

###
# Required packages
require(tidyverse)
require(fastDummies) 

# Package versions tested
# ggplot2 3.3.3     # purrr   0.3.4
# tibble  3.1.0     # dplyr   1.0.5
# tidyr   1.1.3     # stringr 1.4.0
# readr   1.4.0     # forcats 0.5.1
# fastDummies  1.6.3

###
# Define paths
project.path <- "C:\\Users\\Marcus\\OneDrive\\CIM\\Survival imputation\\Implementation\\"

###
# Load functions
source(paste0(project.path,"Scripts\\Method\\load_functions.R"))

###
# Set seed
set.seed(1)

###
# Define data generating model
tau <- 100 # End of follow-up. Time is discrete: t = 1, 2, ..., tau 

N <- 1000 # sample size

###
# Define the model graph (called a graph that indicates how the events are related) that determines  
# 1. jump_index: the jump indices (events) 
# 2. name: Names of events
# 3. class: either recurrent - defined as not absorbing, or absorbing
# 4. exclude_past: vector of indices that, if these have occurred in the past, prevents this index from occurring again 
# Note: event 0 needs to be present in all models


init_graph <- list(data.frame("jump_index"=0,"name"="alive","class"="recurrent"),
                   data.frame("jump_index"=1,"name"="death","class"="absorbing"))

# make graph
model_graph <- make_model_graph(init_graph)

# make formulas
model_graph$formulas[[1]]$formula <- "intercept + time" # risk of death depends on an intercept term and time

model_formulas <- make_model_formulas(model_graph)

parameter_true_values <- c(-7,0.1) # initialize parameters

model_formulas_truth <- make_model_formulas(model_graph,
                                            parameter_true_values)

###
# simulate data 
sampled_data <- simulate_data_seq(model_formulas=model_formulas_truth,
                                  n_samples=N,
                                  tau=tau,
                                  silent=FALSE,
                                  outer_silent=TRUE)

###
# Estimate model parameters
est <- estimate_model(data = sampled_data,
                      model_formulas=model_formulas,
                      silent = FALSE)

print(est$all_parameters)


###
# End of example
###
