# Supplementary material for: Estimation in discrete time coarsened multivariate longitudinal models
Source: Stat Methods Med Res. 2023 Feb 12;32(4):806–19. doi: 10.1177/09622802231155010 (PMC10119900; doi:10.1177/09622802231155010)
Supplement: sj-zip-4-smm-10.1177_09622802231155010 - Supplemental material for Estimation in discrete time coarsened multivariate longitudinal models [file sj-zip-4-smm-10.1177_09622802231155010.zip › Scripts/Scripts/Method/Example2.R]

###
# Example 2: Model with three events
# By: Marcus Westerberg

###
# Required packages
require(tidyverse)
require(fastDummies) 

# Package versions tested
# ggplot2 3.3.3     # purrr   0.3.4
# tibble  3.1.0     # dplyr   1.0.5
# tidyr   1.1.3     # stringr 1.4.0
# readr   1.4.0     # forcats 0.5.1
# fastDummies  1.6.3

###
# Define paths
project.path <- "C:\\Users\\Marcus\\OneDrive\\CIM\\Survival imputation\\Implementation\\"

###
# Load functions
source(paste0(project.path,"Scripts\\Method\\load_functions.R"))

###
# Set seed
set.seed(1)

###
# Define data generating model
tau <- 10 # End of follow-up. Time is discrete: t = 1, 2, ..., tau 

N <- 1000 # sample size

###
# Define the model graph (called a graph that indicates how the events are related) that determines  
# 1. jump_index: the jump indices (events) 
# 2. name: Names of events
# 3. class: either recurrent - defined as not absorbing, or absorbing
# 4. exclude_past: vector of indices that, if these have occurred in the past, prevents this index from occurring again 
# Note: event 0 needs to be present in all models

init_graph <- list(data.frame("jump_index"=0,"name"="alive","class"="recurrent"),
                   data.frame("jump_index"=1,"name"="treatment","class"="recurrent"),
                   data.frame("jump_index"=2,"name"="death","class"="absorbing"))

model_graph <- make_model_graph(init_graph)

model_graph$formulas[[1]]$formula <- "state.0.intercept + state.0.time + state.1.intercept  + state.1.time"
model_graph$formulas[[2]]$formula <- "state.0.intercept + state.0.time + state.1.intercept  + state.1.time"

# coarsening or not
model_graph$V$filter          <- TRUE # coarsening by V is currently internally called filter
model_graph$V$active          <- c(TRUE,FALSE) # which of the non-reference events that are coarsened - in this case jump_index=1 (treatment)

# Coarsening occurs at a block (times 3-6) with probability 0.5.
model_graph$V$deterministic[1] <- TRUE
model_graph$V$deterministic_times <- list(c(3:6),NA) 
model_graph$V$parameters <- list(c(0.5), NA )

model_formulas <- make_model_formulas(model_graph)

parameter_true_values <- c( -4,0.4,0,-0.1,
                            -7,1,-8,0.9)

model_formulas_truth <- make_model_formulas(model_graph,
                                            parameter_true_values)

###
# simulate data: without coarsening
sampled_data <- simulate_data_seq(model_formulas=model_formulas_truth,
                                  n_samples=N,
                                  tau=tau,
                                  post_filter = TRUE,
                                  silent=FALSE)

realizations <- sampled_data$realizations
sampled_data <- sampled_data$sampled_data


###
# Estimate model parameters: without coarsening
est_nofilter <- estimate_model(data=sampled_data,
                               model_formulas,
                               silent = FALSE,
                               direct_likelihood = FALSE)

print(est_nofilter$all_parameters)


###
# Coarsen data
sampled_data <- filter_data(data=sampled_data,
                            realizations=realizations,
                            silent=TRUE)

###
# Estimate model parameters: ignore V
est_ignore <- estimate_model(data=sampled_data,
                             model_formulas,
                             silent = TRUE,
                             direct_likelihood = FALSE)

print(est_ignore$all_parameters)

###
# Estimate model parameters: EarlyCensor
sampled_data_early_censor <- sampled_data %>% 
  group_by(sample_index) %>% 
  arrange(time) %>%
  mutate(first_filt = min(which(V0 %in% 0),Inf)  ) %>%
  filter(time<first_filt) %>%
  select(-first_filt) %>%
  ungroup() %>%
  arrange(sample_index,time)

est_early_censor <- estimate_model(data=sampled_data_early_censor,
                                   model_formulas,
                                   silent = TRUE,
                                   direct_likelihood = FALSE)

print(est_early_censor$all_parameters)

###
# Estimate model parameters: DirectML
sampled_data_direct <- expand_data(data=sampled_data,
                                   model_formulas=model_formulas,
                                   silent=TRUE)

est_DirectML <- estimate_model(data=sampled_data_direct,
                               model_formulas,
                               silent = FALSE,
                               filtered=TRUE,
                               method="direct")

print(est_DirectML$all_parameters)


###
# Estimate model parameters: MCEM

# settings
n_em_init=5 # initial number of Monte-Carlo samples per individual with some filtered data
n_em_final=20 # final/maximum number of Monte-Carlo samples per individual
n_em_maxit=10 # maximum number of iterations of EM
r_ratio=5 # step increase per iteration in number of Monte-Carlo samples
burnin=3 # minimal number of EM iterations

est_MCEM <- estimate_model(data=sampled_data,
                           model_formulas=model_formulas,
                           silent = FALSE,
                           filtered=TRUE,
                           method="MCEM",
                           n_em_init=n_em_init,
                           n_em_burnin=function(r) min( n_em_init + r_ratio*(r-1),n_em_final),
                           n_em=function(r)        n_em_final,
                           n_em_final=n_em_final,
                           n_em_maxit=n_em_maxit,
                           burnin=burnin,
                           avr_trace_start=1,
                           check_tols=FALSE,
                           initializer="censor")

print(est_MCEM$all_parameters)


###
# End of example
###
