# Supplementary material for: Estimation in discrete time coarsened multivariate longitudinal models
Source: Stat Methods Med Res. 2023 Feb 12;32(4):806–19. doi: 10.1177/09622802231155010 (PMC10119900; doi:10.1177/09622802231155010)
Supplement: sj-zip-4-smm-10.1177_09622802231155010 - Supplemental material for Estimation in discrete time coarsened multivariate longitudinal models [file sj-zip-4-smm-10.1177_09622802231155010.zip › Scripts/Scripts/Method/Example3.R]

###
# Example 3: model with four events
# By: Marcus Westerberg

###
# Required packages
require(tidyverse)
require(fastDummies) 

# Package versions tested
# ggplot2 3.3.3     # purrr   0.3.4
# tibble  3.1.0     # dplyr   1.0.5
# tidyr   1.1.3     # stringr 1.4.0
# readr   1.4.0     # forcats 0.5.1
# fastDummies  1.6.3

###
# Define paths
project.path <- "C:\\Users\\Marcus\\OneDrive\\CIM\\Survival imputation\\Implementation\\"

###
# Load functions
source(paste0(project.path,"Scripts\\Method\\load_functions.R"))

###
# Set seed
set.seed(1)

###
# Define data generating model
tau <- 10 # End of follow-up. Time is discrete: t = 1, 2, ..., tau 

N <- 1000 # sample size

###
# Define the model graph (called a graph that indicates how the events are related) that determines  
# 1. jump_index: the jump indices (events) 
# 2. name: Names of events
# 3. class: either recurrent - defined as not absorbing, or absorbing
# 4. exclude_past: vector of indices that, if these have occurred in the past, prevents this index from occurring again 
# Note: event 0 needs to be present in all models

init_graph <- list(data.frame("jump_index"=0,"name"="alive",   "class"="recurrent"),
                   data.frame("jump_index"=1,"name"="aa",      "class"="recurrent","exclude_past"="2"),
                   data.frame("jump_index"=2,"name"="gnrh",    "class"="recurrent"),
                   data.frame("jump_index"=3,"name"="death",   "class"="absorbing"))

# make graph
model_graph <- make_model_graph(init_graph,
                                ref=0)

# risk of aa
model_graph$formulas[[1]]$formula <- paste("state.0.intercept + state.0.time +",
                                           "state.1.intercept + state.1.time")

# risk of gnrh
model_graph$formulas[[2]]$formula <- paste("state.0.intercept + state.0.time +",
                                           "state.1.intercept + state.1.time +",
                                           "state.2.intercept + state.2.time")

# risk of death
model_graph$formulas[[3]]$formula <- paste("state.0.intercept + state.0.time +",
                                           "state.1.intercept + state.1.time +",
                                           "state.2.intercept + state.2.time")

# risk of aa
model_graph$formulas[[1]]$formula <- paste("state.0.intercept + state.0.time +",
                                           "state.1.intercept + state.1.time")

# risk of gnrh
model_graph$formulas[[2]]$formula <- paste("state.0.intercept + state.0.time +",
                                           "state.1.intercept + state.1.time +",
                                           "state.2.intercept + state.2.time + state.2.had_index.1")

# risk of death
model_graph$formulas[[3]]$formula <- paste("state.0.intercept + state.0.time +",
                                           "state.1.intercept + state.1.time +",
                                           "state.2.intercept + state.2.time + state.2.had_index.1")

###
# Coarsen the data by specifying V
model_graph$V$filter          <- TRUE # V is present
model_graph$V$active          <- c(FALSE,TRUE,FALSE) # which events that may be coarsened
model_graph$V$deterministic[2]<-TRUE # coarsening occurs simply by a coin-toss, other types of coarsening may be specified (under development)
model_graph$V$censor_v <- FALSE # censor at first time of coarsening

model_graph$V$deterministic_times <- list(NA,c(3:6),NA) # coarsening at these times
model_graph$V$parameters          <- list(NA,0.5,NA) # coarsening with this probability

model_formulas <- make_model_formulas(model_graph) # construct model structure

# data generating model parameters
parameter_true_values <- c(-0.772, -0.297, 1.660, -0.021,  
                              0.621, -0.713, -1.620, -0.039,  
                              0.829, -0.023,  0.191, -4.660, 
                              -0.023, -3.382,  0.003, -2.549, 
                              -0.007,  0.511)

# insert parameter into model object
model_formulas_truth <- make_model_formulas(model_graph,
                                            parameter_true_values)

###
# generate data sequentially: without filter
sampled_data <- simulate_data_seq(model_formulas=model_formulas_truth,
                                  n_samples=N,
                                  tau=tau,
                                  post_filter = TRUE,
                                  silent=FALSE)

realizations <- sampled_data$realizations # required to coarsen the data (see below)
sampled_data <- sampled_data$sampled_data # simulated data


###
# Estimate model parameters: without filter
est_nofilter <- estimate_model(data=sampled_data,
                               model_formulas,
                               silent = FALSE,
                               direct_likelihood = FALSE)

print(est_nofilter$all_parameters)

###
# Coarsen the data (filter=coarsen)
sampled_data <- filter_data(data=sampled_data,
                            realizations=realizations,
                            silent=TRUE)

###
# Estimate model parameters: IgnoreV
est_ignore <- estimate_model(data=sampled_data,
                             model_formulas,
                             silent = FALSE,
                             direct_likelihood = FALSE)

print(est_ignore$all_parameters)

###
# Estimate model parameters: EarlyCensor
sampled_data_early_censor <- sampled_data %>% 
  group_by(sample_index) %>% 
  arrange(time) %>%
  mutate(first_filt = min(which(V0 %in% 0),Inf)  ) %>%
  filter(time<first_filt) %>%
  select(-first_filt) %>%
  ungroup() %>%
  arrange(sample_index,time)

est_early_censor <- estimate_model(data=sampled_data_early_censor,
                                   model_formulas,
                                   silent = FALSE,
                                   direct_likelihood = FALSE)

print(est_early_censor$all_parameters)

###
# Estimate model parameters: DirectML

# compute all possible realizations 
sampled_data_direct <- expand_data(data=sampled_data,
                                   model_formulas=model_formulas,
                                   silent=TRUE)

# optimize
est_DirectML <- estimate_model(data=sampled_data_direct,
                               model_formulas,
                               silent = TRUE,
                               filtered=TRUE,
                               method="direct")

print(est_DirectML$all_parameters)

est_DirectML$all_parameters$Estimate-est_nofilter$all_parameters$Estimate


###
# Estimate model parameters: MCEM

# settings
n_em_init=5 # initial number of Monte-Carlo samples per individual with some filtered data
n_em_final=20 # final/maximum number of Monte-Carlo samples per individual
n_em_maxit=10 # maximum number of iterations of EM
r_ratio=5 # step increase per iteration in number of Monte-Carlo samples
burnin=3 # minimal number of EM iterations

est_MCEM <- estimate_model(data=sampled_data,
                           model_formulas=model_formulas,
                           silent = FALSE,
                           filtered=TRUE,
                           method="MCEM",
                           n_em_init=n_em_init,
                           n_em_burnin=function(r) min( n_em_init + r_ratio*(r-1),n_em_final),
                           n_em=function(r)        n_em_final,
                           n_em_final=n_em_final,
                           n_em_maxit=n_em_maxit,
                           burnin=burnin,
                           avr_trace_start=1,
                           check_tols=FALSE,
                           initializer="censor")

print(est_MCEM$all_parameters)


###
# End of example
###
