# Supplementary material for: Estimation in discrete time coarsened multivariate longitudinal models
Source: Stat Methods Med Res. 2023 Feb 12;32(4):806–19. doi: 10.1177/09622802231155010 (PMC10119900; doi:10.1177/09622802231155010)
Supplement: sj-zip-4-smm-10.1177_09622802231155010 - Supplemental material for Estimation in discrete time coarsened multivariate longitudinal models [file sj-zip-4-smm-10.1177_09622802231155010.zip › Scripts/Scripts/Method/Functions_data_processing/check_path_support.R]

###
# Check if a path is in the support 

check_path_support <- function(path,
                               model_formulas){
  
  
  
  
  graph <- model_formulas$graph
  abs   <- model_formulas$abs
  
  in_support <- TRUE
  
  path <- strsplit(path,split="[|]")[[1]]
  path_l <- length(path)
  
  if(path_l>1){
    # if any absorbing event is in path before last time
    if(any(abs %in% path[-length(path)])){
      in_support <- FALSE
    } else{
      in_support <- FALSE
    }
      
  }
  

  return(in_support)
}

###
# end
###
