# Supplementary material for: Estimation in discrete time coarsened multivariate longitudinal models
Source: Stat Methods Med Res. 2023 Feb 12;32(4):806–19. doi: 10.1177/09622802231155010 (PMC10119900; doi:10.1177/09622802231155010)
Supplement: sj-zip-4-smm-10.1177_09622802231155010 - Supplemental material for Estimation in discrete time coarsened multivariate longitudinal models [file sj-zip-4-smm-10.1177_09622802231155010.zip › Scripts/Scripts/Method/Functions_data_processing/compute_model_matrix.R]

###
# Create a model matrix

compute_model_maxtrix <- function(data,
                                  model_graph,
                                  silent=TRUE,
                                  compute_y=TRUE){
  
  start_time <- Sys.time()

  if(!"latent_index" %in% colnames(data)){
    data <- data %>% arrange(sample_index,time)
  } else{
    data <- data %>% arrange(sample_index,latent_index,time)
  }
  
  n        <- nrow(data)
  nonref   <- model_graph$nonref
  nonabs   <- model_graph$nonabs
  
  n_nonabs <- model_graph$n_nonabs
  n_nonref <- model_graph$n_nonref
  
  ref          <- model_graph$ref
  jump_indices <- model_graph$jump_indices
  
  n_ind <- length(unique(data$sample_index))
  
  ###
  # intercept
  data$intercept <- 1
  
  data_colnames <- colnames(data)

  if(any(!model_graph$covariate_names %in% data_colnames)){
    print(model_graph$covariate_names[!model_graph$covariate_names %in% data_colnames])
  }
 
  stopifnot(all(model_graph$covariate_names %in% data_colnames))
  
  ###
  # Create model matrix
  model_matrix <- data %>% 
    select(model_graph$covariate_names)
  
  model_matrix <- as.matrix(model_matrix)
  
  k <- ncol(model_matrix)
  
  ###
  # define response indicators y
  if(compute_y){
    y <- matrix(0,nrow=nrow(model_matrix),ncol=length(jump_indices))
    
    for(j in 1:length(jump_indices)){
      y[,j] <- as.numeric(data$jump_index %in% jump_indices[j])
    }
    #y <- data %>% 
    #  dummy_cols("jump_index",remove_selected_columns=TRUE) %>%
    #  select(starts_with("jump_index"))
    
    #y <- as.matrix(y)
    
    stopifnot(ncol(y)==n_nonref+1)
  } else{
    y <- NA
  }

 
  ###
  # define which jump_indices that are reachable from current state
  # excluding reference = 0
  B <- matrix(rep(rep(1,
                      n_nonref),
                  n),
              nrow=n,
              byrow=TRUE) 
  
  for(j in 1:n_nonref){
    B[,j] <- 0 + grepl(data$all_jumps, # all_jumps indicates which jumps that can occur based on current state and history 
                       pattern=nonref[j])
  }

  colnames(B)<-c(nonref)
  
  ###
  # define individuals and latent representation indices
  latent <- FALSE
  
  if("latent_index" %in% colnames(data)){
    W <- as.matrix(data[,c("sample_index","latent_index")],byrow=TRUE)
    #W <- cbind(W,interaction(W[,1],W[,2]))
    #colnames(W)[3]<-"sample_latent_index"
    latent <- TRUE
  } else{
    W <- matrix(data$sample_index,byrow=TRUE)
    W <- cbind(W,W*0)
    colnames(W)<-c("sample_index","latent_index")
    #W <- cbind(W,interaction(W[,1],W[,2]))
    #colnames(W)[3]<-"sample_latent_index"
    # sum(data$sample_index!=W[,"sample_index"])
  }
  

  ###
  # missing indicator
  missing <- rep(FALSE,nrow(data))
  if("missing" %in% colnames(data)){
    missing <- data$missing
    W[!missing,"latent_index"] <- 0
  }
  
  ###
  # weights
  if("weight" %in% colnames(data)){
    weights <- data$weight
  } else{
    weights <- rep(1,nrow(data))
  }
  
  ###
  # V matrix
  if(all(paste0("V",model_graph$jump_indices) %in% colnames(data)) ){
    V <- data %>% select(c(   paste0("V",model_graph$jump_indices) ))
  } else{
    V <- NULL
  }

  
  ###
  # return all
  
  data <- list("X"=model_matrix,
               "y"=y,
               "B"=B,
               "W"=W,
               "V"=V,
               "weights"=weights,
               "missing"=missing,
               "k"=k,
               "n_nonabs"=n_nonabs,
               "n_nonref"=n_nonref,
               "n"=n,
               "latent"=latent,
               "n_ind"=n_ind)

  if(!silent){print(Sys.time() - start_time)}
  
  return(data)
}


###
# End
###
