# Supplementary material for: Estimation in discrete time coarsened multivariate longitudinal models
Source: Stat Methods Med Res. 2023 Feb 12;32(4):806–19. doi: 10.1177/09622802231155010 (PMC10119900; doi:10.1177/09622802231155010)
Supplement: sj-zip-4-smm-10.1177_09622802231155010 - Supplemental material for Estimation in discrete time coarsened multivariate longitudinal models [file sj-zip-4-smm-10.1177_09622802231155010.zip › Scripts/Scripts/Method/Functions_data_processing/create_all_jumps.R]

###
# Create all jumps variable

create_all_jumps <- function(data,
                             model_graph){
  
  data$all_jumps <- as.character(model_graph$ref)
  
  MG <- model_graph$graph
  
  #helper function
  find_all_jumps <- function(jumpind,
                             temp_path){
    
    temp_path <- strsplit(as.character(temp_path),split="[|]")[[1]]
 
    # if had past
    if(!MG$exclude_past[MG$jump_index==jumpind] %in% ""){
      excpast <- any(grepl(temp_path,pattern=MG$exclude_past[MG$jump_index==jumpind]))
    } else{
      excpast <- FALSE
    }
    
    # return
    ret <- paste0("|",jumpind)
    if( excpast){ret<-""}
    return(ret)
  }
  
  
  for(j in model_graph$nonref){
    data <- data %>%
      rowwise() %>%
      mutate(all_jumps = paste0(all_jumps,find_all_jumps(jumpind=j,
                                                         temp_path=path))) 
  }
  
  data <- data %>% ungroup()
  
  return(data)
}
