# Supplementary material for: Estimation in discrete time coarsened multivariate longitudinal models
Source: Stat Methods Med Res. 2023 Feb 12;32(4):806–19. doi: 10.1177/09622802231155010 (PMC10119900; doi:10.1177/09622802231155010)
Supplement: sj-zip-4-smm-10.1177_09622802231155010 - Supplemental material for Estimation in discrete time coarsened multivariate longitudinal models [file sj-zip-4-smm-10.1177_09622802231155010.zip › Scripts/Scripts/Method/Functions_data_processing/create_current_state.R]

create_current_state <- function(data,ref="0"){ 
  
  ref <- as.character(ref)
  
  create_current_state_inner <- function(x="0|0|1|0|1|2|0|5|0"){ 
    # Defined as last non_reference jump
    y <- strsplit(x,split="[|]")[[1]]
    names(y)<-NULL
    y <- c(ref,y[y!=ref])
    y <- y[length(y)]
    return(y)
  }
  
  data <- data %>% 
    rowwise() %>%
    mutate(current_state=create_current_state_inner(path)) %>%
    ungroup() 
  
  
  return(data)
  
}
