# Supplementary material for: Estimation in discrete time coarsened multivariate longitudinal models
Source: Stat Methods Med Res. 2023 Feb 12;32(4):806–19. doi: 10.1177/09622802231155010 (PMC10119900; doi:10.1177/09622802231155010)
Supplement: sj-zip-4-smm-10.1177_09622802231155010 - Supplemental material for Estimation in discrete time coarsened multivariate longitudinal models [file sj-zip-4-smm-10.1177_09622802231155010.zip › Scripts/Scripts/Method/Functions_data_processing/create_generic_covariates.R]

create_generic_covariates <- function(data,
                                      model_graph){
  
  data$intercept <- 1

  data <- create_generic_covariates_inner(data=data,
                                          model_graph=model_graph)
  
  data <- create_generic_interactions(data=data,
                                      model_graph=model_graph)
  

  return(data)
  
}
# a <- create_generic_covariates_inner(data=data,model_graph=model_graph)
# b <- create_generic_covariates_inner(data=data,model_graph=model_graph)
