# Supplementary material for: Estimation in discrete time coarsened multivariate longitudinal models
Source: Stat Methods Med Res. 2023 Feb 12;32(4):806–19. doi: 10.1177/09622802231155010 (PMC10119900; doi:10.1177/09622802231155010)
Supplement: sj-zip-4-smm-10.1177_09622802231155010 - Supplemental material for Estimation in discrete time coarsened multivariate longitudinal models [file sj-zip-4-smm-10.1177_09622802231155010.zip › Scripts/Scripts/Method/Functions_data_processing/create_generic_covariates_inner.R]

###
# function to generate standard covariates 

create_generic_covariates_inner <- function(data,
                                            model_graph,
                                            silent=TRUE){
  
  start_time <- Sys.time()
  
  ref <- model_graph$ref
  
  jump_indices <- model_graph$jump_indices # indices
  
  ### 
  # helper function
  # extracts information: 
  # time in current state
  # time since first reached each index
  # time since last reached index index
  # indicator of having had each index
  # temp <- temp[[11]]
  

  data <- create_current_state(data,ref=ref)
 
  if(any(grepl(model_graph$covariate_names,pattern="time_in_current_state|time_since_first_index.|time_since_last_index.|had_index."))){
    data <- data %>%
      rowwise() %>%
      mutate(path_list =   strsplit(path,split="[|]")) 
  }

  
  ###
  # Define time in current state
  time_in_current <- function(path){
    pos      <- which(!path %in% ref)
    temp_time <- length(path)
    # has moved to another state
    if(length(pos)>0){
      nonref   <- path[pos]
      cs       <- nonref[length(nonref)] # last non-ref is current state
      pos      <- which(path %in% cs & !path %in% ref)
      time_in_current <- temp_time - max(pos) + 1
    } else{ # still in reference state
      time_in_current <- temp_time
    }
  }
  
  if(any(grepl(model_graph$covariate_names,pattern="time_in_current_state"))){
    data <- data %>%
      rowwise() %>%
      mutate(time_in_current_state = time_in_current(path_list)) %>%
      ungroup()
  }

  ###
  # For each jump index, define
  # had index, time since first index, time since last ince
  time_since_first <- function(i,path){
    time_since_first_index <- 0
    temp_time <- length(path)
    had_index <- as.numeric(jump_indices[i] %in% path)
    pos <- which(path %in% jump_indices[i])
    if(had_index==1){
      time_since_first_index <-  temp_time - min(pos,Inf) + 1
    }
    return(time_since_first_index)
  }
  
  time_since_last <- function(i,path){
    time_since_last_index <- 0
    temp_time <- length(path)
    had_index <- as.numeric(jump_indices[i] %in% path)
    pos <- which(path %in% jump_indices[i])
    if(had_index==1){
      time_since_last_index  <-  temp_time - max(pos,-Inf) + 1
    }
    return(time_since_last_index)
  }
  
  
  had_it <- function(i,path){
    had_index <- as.numeric(jump_indices[i] %in% path)
    return(had_index)
  }
  
  for(j in 1:length(jump_indices)){
    
    varname <- paste0("time_since_first_index.",jump_indices[j])
    if(any(grepl(model_graph$covariate_names,pattern=varname))){
      data[[varname]] <- sapply(FUN=time_since_first,X=data$path_list,i=j)
    }
    
    varname <- paste0("time_since_last_index.",jump_indices[j])
    if(any(grepl(model_graph$covariate_names,pattern=varname))){
      data[[varname]] <- sapply(FUN=time_since_last,X=data$path_list,i=j)
    }
    
    varname <- paste0("had_index.",jump_indices[j])
    if(any(grepl(model_graph$covariate_names,pattern=varname))){
      data[[varname]] <- sapply(FUN=had_it,X=data$path_list,i=j)
    }
  }

  data <- data %>%
    select(-any_of("path_list"))
  
  if(!silent){print(Sys.time() - start_time)}
  
  return(data)
}


###
# End
###


###
# End
###
