# Supplementary material for: Estimation in discrete time coarsened multivariate longitudinal models
Source: Stat Methods Med Res. 2023 Feb 12;32(4):806–19. doi: 10.1177/09622802231155010 (PMC10119900; doi:10.1177/09622802231155010)
Supplement: sj-zip-4-smm-10.1177_09622802231155010 - Supplemental material for Estimation in discrete time coarsened multivariate longitudinal models [file sj-zip-4-smm-10.1177_09622802231155010.zip › Scripts/Scripts/Method/Functions_data_processing/create_generic_interactions.R]

create_generic_interactions <- function(data,
                                        model_graph){
  
  data$intercept <- 1
  
  which_vars <- c("time",
                  "intercept",
                  "time_in_current_state",
                  paste0("had_index.",model_graph$jump_indices),
                  paste0("time_since_first_index.",model_graph$jump_indices),
                  paste0("time_since_last_index.",model_graph$jump_indices))
  
  for(j in 1:length(which_vars)){
    for(i in 1:length(model_graph$jump_indices)){
      varname <- paste0("state.",
                        model_graph$jump_indices[i],
                        ".",
                        which_vars[j])
      
      if(any(grepl(model_graph$covariate_names,pattern=varname)) ){
        
        data[[varname]] <- data[[ which_vars[j] ]] * as.numeric(data$current_state %in% model_graph$jump_indices[i])
        
      }
    }
  }
  
  return(data)
  
}
