# Supplementary material for: Estimation in discrete time coarsened multivariate longitudinal models
Source: Stat Methods Med Res. 2023 Feb 12;32(4):806–19. doi: 10.1177/09622802231155010 (PMC10119900; doi:10.1177/09622802231155010)
Supplement: sj-zip-4-smm-10.1177_09622802231155010 - Supplemental material for Estimation in discrete time coarsened multivariate longitudinal models [file sj-zip-4-smm-10.1177_09622802231155010.zip › Scripts/Scripts/Method/Functions_data_processing/create_path.R]

create_path <- function(data,ref="0"){
  ref <- as.character(ref)
  
  create_path_inner <- function(x){
    nr <- length(x)
    
    ret <- sapply(FUN=function(l){
      if(l>1){
        a <- paste0(c(ref,x[1:(l-1)]),collapse="|" )
      } else{
        a <- ref
      }
      return(a)
    } ,1:nr )
    
    return(ret)
  }
  
  data <- data %>% 
    group_by(sample_index) %>%
    mutate(path=create_path_inner(jump_index)) %>%
    ungroup() %>%
    mutate(full_path=paste0(path,"|",jump_index))
  
  
  return(data)
}
