# Supplementary material for: Estimation in discrete time coarsened multivariate longitudinal models
Source: Stat Methods Med Res. 2023 Feb 12;32(4):806–19. doi: 10.1177/09622802231155010 (PMC10119900; doi:10.1177/09622802231155010)
Supplement: sj-zip-4-smm-10.1177_09622802231155010 - Supplemental material for Estimation in discrete time coarsened multivariate longitudinal models [file sj-zip-4-smm-10.1177_09622802231155010.zip › Scripts/Scripts/Method/Functions_data_processing/preprocess_data.R]

preprocess_data <- function(data,
                            model_formulas,
                            do_all=TRUE){
  
  data <- data %>%  arrange(sample_index,time) 
  
  other_data <- data 
  
  data <- data %>%
    select(sample_index,time,jump_index) %>% 
    arrange(sample_index,time) 
  
  # data requires only sample_index, time, jump index
  
  # 1.1 compute path, full path etc: is based on jump_indices
  if(do_all){  data <- create_path(data = data,
                                     ref = model_formulas$ref)}

  # 1.2 compute current state
  if(do_all){data <- create_current_state(data = data,
                               ref = model_formulas$ref)}
  
  # 2. compute all_jumps
  if(do_all){data <- create_all_jumps(data = data,
                                      model_graph = model_formulas)}
  
  # 3. produce generic covariates
  data <- create_generic_covariates(data=data,
                                    model_graph = model_formulas)
  
  # 4. merge with input data
  other_data <- other_data %>% select(-any_of(colnames(data)))
  data <- cbind(data,other_data)
  
  return(data)
  
}
