# Supplementary material for: Estimation in discrete time coarsened multivariate longitudinal models
Source: Stat Methods Med Res. 2023 Feb 12;32(4):806–19. doi: 10.1177/09622802231155010 (PMC10119900; doi:10.1177/09622802231155010)
Supplement: sj-zip-4-smm-10.1177_09622802231155010 - Supplemental material for Estimation in discrete time coarsened multivariate longitudinal models [file sj-zip-4-smm-10.1177_09622802231155010.zip › Scripts/Scripts/Method/Functions_data_processing/preprocess_data_wrap.R]

###
# Wrapper for creating covariates

# used to be named create_covariates_wrap

preprocess_data_wrap <- function(data,
                                 model_formulas,
                                 nthreads){
  
  cl<-parallel::makeCluster(nthreads)
  
  invisible(parallel::clusterEvalQ(cl=cl, library("dplyr") ) )
  
  invisible(parallel::clusterExport(cl=cl,varlist=c("create_path",
                                                    "create_current_state",
                                                    "create_all_jumps",
                                                    "create_generic_covariates",
                                                    "create_generic_covariates_inner",
                                                    "create_generic_interactions"),envir=globalenv() ))
  
  data_list <- split(data,f=data$sample_index %% nthreads)
  
  data_list <- pbapply::pblapply(cl=cl,
                                 X=data_list,
                                 FUN=preprocess_data,
                                 model_formulas=model_formulas)

  parallel::stopCluster(cl)
  
  ret <- do.call(rbind,data_list)
  
  ret <- ret %>% 
    arrange(sample_index,time) 
  
  return(ret)
  
}


###
# End
###
