# Supplementary material for: Estimation in discrete time coarsened multivariate longitudinal models
Source: Stat Methods Med Res. 2023 Feb 12;32(4):806–19. doi: 10.1177/09622802231155010 (PMC10119900; doi:10.1177/09622802231155010)
Supplement: sj-zip-4-smm-10.1177_09622802231155010 - Supplemental material for Estimation in discrete time coarsened multivariate longitudinal models [file sj-zip-4-smm-10.1177_09622802231155010.zip › Scripts/Scripts/Method/Functions_data_processing/update_all_jumps.R]

update_all_jumps <- function(path,
                             model_formulas){
  
  path <- strsplit(path,split="[|]")[[1]]
  g <-    model_formulas$graph
  
  g$keep <- TRUE
  for(j in 1:nrow(g)){
    if(!g$exclude_past[j] %in% ""){
      g$keep[j] <- !any(grepl(path,pattern=g$exclude_past[j]))
    }
  }
  
  return(paste0(g$jump_index[g$keep],collapse="|") )
}
