# Supplementary material for: Estimation in discrete time coarsened multivariate longitudinal models
Source: Stat Methods Med Res. 2023 Feb 12;32(4):806–19. doi: 10.1177/09622802231155010 (PMC10119900; doi:10.1177/09622802231155010)
Supplement: sj-zip-4-smm-10.1177_09622802231155010 - Supplemental material for Estimation in discrete time coarsened multivariate longitudinal models [file sj-zip-4-smm-10.1177_09622802231155010.zip › Scripts/Scripts/Method/Functions_data_processing/update_generic_covariates.R]

update_generic_covariates <- function(data,
                                      missing_index_temp,
                                      model_formulas,
                                      time_adjustment=0,
                                      silent=TRUE){
  
  start <- Sys.time()
  
  ###
  # Unpack
  
  ref       <- model_formulas$ref
  n_indices <- model_formulas$n_indices
  jump_indices <- model_formulas$jump_indices
  
  ###
  # Determine which positions with missing data
  data <- data  %>%
    
    arrange(sample_index,latent_index,time) %>% 
    
    group_by(sample_index,latent_index) %>%
    
    mutate(mispos = missing_jump & missing_index == missing_index_temp) %>%
    
    mutate(at_update = ifelse(any(mispos),rep( time[mispos]+time_adjustment,n()) ,Inf),
           proposed =  ifelse(any(mispos),rep(proposed[mispos],n()), NA) ) 
  
  ###
  # Data prior to any filtering
  data_fixed <- data %>%
    filter(time<=at_update) %>% 
    ungroup() %>%
    select(-c(at_update,proposed))

  ###
  # If any filtered data point
  if(any(data$time>data$at_update)){
    
    data <- data %>%
      filter(time>at_update)  %>%
      ungroup() 
    
    ###
    # Update the path
    data$path <- mapply(update_path,
                        at=data$at_update,
                        jump=data$proposed,
                        path=data$path)
    ###
    # Update all_jumps
    data$all_jumps     <- sapply(FUN=update_all_jumps,data$path,model_formulas=model_formulas)
    
    ##
    # create full path
    data <- data %>%
      select(-c(proposed,at_update)) %>%
      mutate(full_path=paste0(path,"|",jump_index))
    
    
    ###
    # Create covariates based on path
    historydata <- unique(data %>% select(c("path","time"))) 
    
    historydata <- create_generic_covariates(data=historydata,
                                             model_graph=model_formulas)
    
    # data <- update_generic_covariates_inner(data=data,
    #                                         n_indices=n_indices,
    #                                         jump_indices=jump_indices,
    #                                         ref=ref)
    
    historydata <- create_generic_interactions(data=historydata,model_graph = model_formulas)
    cn_history <- colnames(historydata)
    cn_history <- cn_history[!cn_history %in% c("path","time")]
    
    data <- merge(data %>% select(-any_of(cn_history)),
                  historydata,
                  by=c("path","time"),
                  all.x=TRUE) %>% 
      arrange(sample_index,latent_index,time) 
    
    data <- rbind(data_fixed %>% select(colnames(data)),data)
    
  } else{
    # No filtered data
    data <- data_fixed
  }

  return(data)
  
}
