# Supplementary material for: Estimation in discrete time coarsened multivariate longitudinal models
Source: Stat Methods Med Res. 2023 Feb 12;32(4):806–19. doi: 10.1177/09622802231155010 (PMC10119900; doi:10.1177/09622802231155010)
Supplement: sj-zip-4-smm-10.1177_09622802231155010 - Supplemental material for Estimation in discrete time coarsened multivariate longitudinal models [file sj-zip-4-smm-10.1177_09622802231155010.zip › Scripts/Scripts/Method/Functions_data_processing/update_generic_covariates_inner.R]

update_generic_covariates_inner <- function(data,
                                            n_indices,
                                            jump_indices,
                                            ref){
  
  # helper function
  extract_info <- function(x){
    
    path <- x[1]
    time <- x[2]
    current_state <- as.numeric(x[3])
    
    temp_path <- path
    temp_time <- as.numeric(time)
    
    # initialize variables 
    cs                <- current_state     # current state is ref if index == ref
    time_in_current   <- 1 # time in state = 1 if it was just reached
    
    had_index                <- rep(FALSE,n_indices)
    time_since_first_index   <- rep(0,n_indices) # time since first 
    time_since_last_index    <- rep(0,n_indices) # time since last 
    
    # extract path
    path <- as.numeric(strsplit(temp_path,split="[|]")[[1]])
    
    pos      <- which(!path %in% ref)
    
    # has moved to another state
    if(length(pos)>0){
      nonref   <- path[pos]
      #cs       <- nonref[length(nonref)] # last non-ref is current state
      pos      <- which(path %in% cs & !path %in% ref)
      time_in_current <- temp_time - max(pos) + 1
    } else{ # still in reference state
      time_in_current <- temp_time
    }
    
    for(i in 1:n_indices){
      had_index[i] <- as.numeric(jump_indices[i] %in% path)
      pos <- which(path %in% jump_indices[i])
      #had_index[i] <- length(pos)>0
      if(had_index[i]==1){
        time_since_first_index[i] <-  temp_time - min(pos,Inf) + 1
        time_since_last_index[i]  <-  temp_time - max(pos,-Inf) + 1
      }
    }
    
    #names(cs)                     <- "current_state"
    names(time_in_current)        <- "time_in_current_state"
    names(had_index)              <- paste0("had_index.",jump_indices)
    names(time_since_first_index) <- paste0("time_since_first_index.",jump_indices)
    names(time_since_last_index)  <- paste0("time_since_last_index.",jump_indices)
    
    ret <- c(
      time_in_current,
      had_index,
      time_since_first_index,
      time_since_last_index)
    
    return(ret)
  } 

  historydata <- unique(data %>% select(c("path","time","current_state"))) 
  
  updated_history <- apply(FUN=extract_info,
                           as.matrix(historydata),
                           MARGIN=1)
  
  updated_history <- as.data.frame(t(updated_history),
                                   stringsAsFactors=FALSE)
  
  history_cn      <- colnames(updated_history)
  
  updated_history <- cbind(historydata,
                           updated_history)
  
  data <- data %>% 
    select(-any_of(history_cn))
  
  data <- merge(data,
                updated_history,
                by=c("path","time","current_state"),
                all.x=TRUE) %>% 
    arrange(sample_index,latent_index,time) 
  
  
  return(data)
  
}
