# Supplementary material for: Estimation in discrete time coarsened multivariate longitudinal models
Source: Stat Methods Med Res. 2023 Feb 12;32(4):806–19. doi: 10.1177/09622802231155010 (PMC10119900; doi:10.1177/09622802231155010)
Supplement: sj-zip-4-smm-10.1177_09622802231155010 - Supplemental material for Estimation in discrete time coarsened multivariate longitudinal models [file sj-zip-4-smm-10.1177_09622802231155010.zip › Scripts/Scripts/Method/Functions_data_processing/update_path.R]

# update path
update_path <- function(at,jump,path){
  sapply(FUN=function(x) {
    x <- strsplit(x,split="[|]")[[1]]
    x[at+1]<-jump
    x <- paste0(x,collapse="|")
    return(x)
  },
  path,USE.NAMES=FALSE) 
}
