# Supplementary material for: Estimation in discrete time coarsened multivariate longitudinal models
Source: Stat Methods Med Res. 2023 Feb 12;32(4):806–19. doi: 10.1177/09622802231155010 (PMC10119900; doi:10.1177/09622802231155010)
Supplement: sj-zip-4-smm-10.1177_09622802231155010 - Supplemental material for Estimation in discrete time coarsened multivariate longitudinal models [file sj-zip-4-smm-10.1177_09622802231155010.zip › Scripts/Scripts/Method/Functions_data_processing/update_state.R]

update_state <- function(path="0|0|0|3",ref="0"){
  
  path <- strsplit(path,split="[|]")[[1]]
  ret  <- path[1]
  if(! all(path %in% ref)){
    ret <- path[max(which(!path %in% ref))]
  }
  # ret <- as.numeric(ret)
  return(ret)
}
