# Supplementary material for: Estimation in discrete time coarsened multivariate longitudinal models
Source: Stat Methods Med Res. 2023 Feb 12;32(4):806–19. doi: 10.1177/09622802231155010 (PMC10119900; doi:10.1177/09622802231155010)
Supplement: sj-zip-4-smm-10.1177_09622802231155010 - Supplemental material for Estimation in discrete time coarsened multivariate longitudinal models [file sj-zip-4-smm-10.1177_09622802231155010.zip › Scripts/Scripts/Method/Functions_estimate/compute_weights.R]

compute_weights <- function(sampled_data){
  
  # compute probability o
  weights <- sampled_data %>%
    rowwise() %>%
    
    mutate(weight = ifelse(missing,1,prob) ) %>% 
    
    ungroup() %>%
    
    # weight = product of conditional probabilities = likelihood formula
    
    group_by(latent_index) %>%

    mutate(weight = prod(weight)) %>%
    
    ungroup() %>%
    
    # normalize weights - importance sampling
  
    group_by(sample_index) %>%
    
    mutate(weight = weight/sum(weight)) %>%
    
    ungroup()
  
  return(weights$weight)
  
}
