# Supplementary material for: Estimation in discrete time coarsened multivariate longitudinal models
Source: Stat Methods Med Res. 2023 Feb 12;32(4):806–19. doi: 10.1177/09622802231155010 (PMC10119900; doi:10.1177/09622802231155010)
Supplement: sj-zip-4-smm-10.1177_09622802231155010 - Supplemental material for Estimation in discrete time coarsened multivariate longitudinal models [file sj-zip-4-smm-10.1177_09622802231155010.zip › Scripts/Scripts/Method/Functions_estimate/estimate_model.R]

###
# Estimate model parameters

estimate_model <- function(data,
                           model_formulas,
                           silent=TRUE,
                           alpha=0.05,
                           direct_likelihood=FALSE,
                           filtered=FALSE,
                           method="direct", # direct, MCEM
                           print.level=0,
                           n_em_init=1,
                           n_em_burnin=2,
                           n_em=function(r) r,
                           n_em_final=500,
                           n_em_maxit=50,
                           burnin=10,
                           avr_trace_start=5,
                           em_initial_tol = 10^(-6),
                           initializer="",
                           covariate_updater_inner=NULL,
                           check_tols=TRUE){
  
  # method = "direct" or "MC" 
  
  error <- list("error"=FALSE,
                "message"="",
                "converged"=NA,
                "iterations"=NA,
                "condition.number"=NA)
  
  MCEM    <- FALSE
  hessian <- TRUE

  
  # fix filtered data
  if(filtered){
    
    if(method %in%  "direct"){
      
      # some assertions
      MCEM              <- FALSE
      direct_likelihood <- TRUE
      
      if(!silent){
        print("Direct latent likelihood maximization!")
      }
      
      # some prints
      
    } else if(method %in% "MCEM"){
      stopifnot( all(paste0("V",model_formulas$nonref) %in% colnames(data)) )
      MCEM              <- TRUE
      direct_likelihood <- FALSE
      
      if(!silent){print(paste0("Using MCEM",", n_em_maxit=",n_em_maxit))  }
      
    } else{
      stop("Method not supported!")
    }
  }
  
  ###
  # Estimate

  
  
  if(MCEM){
    
    ###
    # Initialize parameters
    
    if(initializer %in% "censor"){
      
      if(!silent){print("Using artificial censored data for initial estimate!")}
      # if initializer in censor - censor at first filtering and estimate 
      data_init <- data %>% 
        #arrange(sample_index) %>%
        group_by(sample_index) %>% 
        arrange(time) %>%
        mutate(first_filt = min(which(V0 %in% 0),Inf)  ) %>%
        filter(time<first_filt) %>%
        select(-first_filt) %>%
        ungroup()
      
      est_init <- estimate_model(data=data_init,
                                 model_formulas,
                                 filtered = FALSE,
                                 initializer="",
                                 silent = TRUE,
                                 direct_likelihood = FALSE)
      
      model_formulas$unique_parameters <- est_init$opt$estimate
    }
    
    
    # fix number of em samples during burn in
    if(is.numeric(n_em_burnin)){
      n_em_burnin_f <- function(r){n_em_burnin}
    } else{
      n_em_burnin_f <- n_em_burnin
    }
    
    # fix number of em samples after burn in
    if(is.numeric(n_em)){
      n_em_f <- function(r){n_em}
    } else{
      n_em_f <- n_em
    }
    
    # initialize
    opt <- list("estimate"=NA,
                "hessian"=NA,
                "iterations"=NA)
    
    
    start_time <- Sys.time()
    parameters_list <- list() # for tracking/debugging
    

    ###
    # covariate updater
    
    covariate_updater_internal <- function(data,
                                           model_formulas){
      
      #print(paste0("covariate_updater_internal: initial computations"))
      
      # only updates generic covariates interactions
      data <- create_generic_interactions(data=data,
                                          model_graph = model_formulas) 
      
      ###
      # update additional covariates
      if(!is.null(covariate_updater_inner)){
        # print(paste0("covariate_updater_internal: covariate_updater"))
        data <- covariate_updater_inner(data,
                                        preprocess_data$covariate_names)
      }
      
      return(data)
    }
    
    
    
    ###
    # initialize imputations: sample data
    if(!silent){print(paste0("Sampling data..."))}
    
    sample_start  <- Sys.time()
    n_em_temp     <- n_em_init
    n_em_sequence <- c(n_em_temp)
    
    sampled_data <- sample_data(data=data,
                                model_formulas=model_formulas,
                                n_em=n_em_temp,
                                J=NULL,
                                silent=TRUE,
                                covariate_updater=covariate_updater_internal)
    

    
    if(!silent){print(paste0("Sampling time:",Sys.time()-sample_start))}
    
    ###
    # initialize stuff
    
    j                 <- 1
    converged         <- FALSE
    converged_next    <- FALSE # indicates that it is close to convergence so sample a lot and finish
    parameters_past  <- model_formulas$unique_parameters
    #modelmatrix      <- sampled_data$model_matrix # save it for later, only used for latent representations, is an expanded data set
    
    par_diff         <- Inf
    par_diff_max     <- Inf
    par_diff_scaled  <- Inf
    avr_temp         <- Inf
    avr_par_diff     <- Inf
    
    parameters_matrix <- matrix(NA,nrow=n_em_maxit+1,ncol=length(parameters_past))
    par_cumav         <- parameters_matrix
    
    parameters_matrix[1,]  <- parameters_past
    par_cumav[1,]          <- parameters_past
    
    ###
    # outer loop 
    while(j <= n_em_maxit & !converged){
      
      if(!silent){ 
        print(paste0("EM iternation: ",j,", m: ",n_em_temp,", converged: ",converged,", close to convergence: ",converged_next))
        print(paste0("Change: ",round(par_diff,dig=6)))
        #print(paste0("Max change: ",round(par_diff_max,dig=6)))
        #print(paste0("Norm sq change: ",round(par_diff_scaled,dig=6)))
      }
      
      if(converged_next & j>burnin){
        converged <- TRUE
      }
      
      ###
      # maximize q
      opt_start <- Sys.time()
      q_max <- optimize_em(data_temp=list("sampled_data"=sampled_data),
                           model_formulas=model_formulas,
                           silent=TRUE,
                           n_em=n_em_temp) 
      
      if(!silent){print(paste0("Optimization time:",Sys.time()-opt_start))}
      
      ###
      # compute differences of parameters
      par_diff        <- max(abs(q_max$estimate - parameters_past))
      par_diff_max    <- max(abs(q_max$estimate - parameters_past))
      
      parameters_matrix[j,] <- q_max$estimate
      
      # update parameters history
      parameters_past      <-  q_max$estimate
      
      ###
      # keep track of cumulative average after burnin
      if(j == avr_trace_start){
        par_cumav[j,]         <- q_max$estimate
      } else if(j>avr_trace_start & j>1){
        # weighted average by the number of em samples 
        par_cumav[j,] <- apply(FUN=sum,parameters_matrix[avr_trace_start:j,]*n_em_sequence[avr_trace_start:j],MARGIN=2)/sum(n_em_sequence)
      }
      
      if(j>=burnin & j>1){

        avr_par_diff <- max(abs(par_cumav[j,]-par_cumav[j-1,]) )
      }
      
      if(j >avr_trace_start & j>1){
     
        avr_temp<- max( abs(par_cumav[j,]-par_cumav[j-1,]) )
        if(!silent) print(paste0("Max absolute average change: ", round(avr_temp,dig=6) ))
      }
  
      ###
      # check convergence criteria
      if(check_tols){
        converged_next <- (avr_par_diff < em_initial_tol & j > burnin & j> avr_trace_start)
      }
   
      
      ###
      # update parameters
      if(j>avr_trace_start & j>1 ){
        if(!silent){print("Using averaged estimate as current estimate!")}
        model_formulas$unique_parameters <- par_cumav[j,] 
      } else{
        if(!silent){print("Using non-averaged estimate as current estimate!")}
        model_formulas$unique_parameters <- q_max$estimate
      }
      
      
      ###
      # update number of EM samples
      if(j<=burnin){
        n_em_temp <- n_em_burnin_f(j+1)
      } else if(converged_next){
        if(!silent) print("Close to convergence!")
        n_em_temp <- n_em_final
      } else{
        # after burnin but not close to converging
        n_em_temp <- n_em_f(j+1)
      }
      
      n_em_sequence <- c(n_em_sequence,n_em_temp)
      
      # sample data again
      sample_start <- Sys.time()
      
      if(!converged & j < n_em_maxit){
        if(!silent){print(paste0("Sampling m: ",n_em_temp))}
        
        sampled_data <- sample_data(data=data,
                                    model_formulas=model_formulas,
                                    n_em=n_em_temp,
                                    J=NULL,
                                    silent=TRUE)
        
        if(!silent){print(paste0("Sampling time:",Sys.time()-sample_start))}
      } else{
        if(!silent){print(paste0("Converged. No additional sampling."))}
      }
      
      # update index
      j <- j + 1
      
      
      # end loop
      if(!silent){print(paste0("------------------------------"))}
    }
    
    if(!silent){print(paste0("Converged: ",converged))}
    
    err  <- j==n_em_maxit & !converged
    mess <- ifelse(err,paste0("Error, EM did not converge!"),"")
    
    error$error        <- err
    error$message      <- mess
    error$converged    <- converged
    error$iterations   <- j
    
    opt$iterations <- j 
    opt$estimate   <- model_formulas$unique_parameters
    
    if(is.null(attr(q_max,"hessian"))){
      if(!silent){ print("Hessian not found, computing it...")}
      # compute fisher information matrix 
      modelmatrix <- compute_model_maxtrix(data=sampled_data,
                                           model_graph=model_formulas,
                                           silent=silent)
      
      ll <- loglik(unique_parameters=q_max$estimate,
                   data = modelmatrix,
                   active_parameters = model_formulas$active_parameters,
                   unique_parameters_names = model_formulas$unique_parameters_names,
                   ref =  model_formulas$ref,
                   npars = model_formulas$p,
                   direct_likelihood=FALSE,
                   MCEM=TRUE,
                   n_em=n_em_temp,
                   MCEM_extract_hessian=TRUE)
      
      opt$minimum       <- ll
      opt$gradient      <- attr(ll,"gradient")
      opt$hessian       <- attr(ll,"hessian")
    } else{
      opt$minimum       <- q_max$minimum
      opt$gradient      <- q_max$gradient
      opt$hessian       <- q_max$hessian
    }
    
    
    opt$trace  <- parameters_matrix
    opt$par_cumav <- par_cumav
    end_time   <- Sys.time()
    
    
    # plot_trace(parameters_matrix,ylim=c(-0.1,0.1))
    
    
    
  } else{
    start_time <- Sys.time()
    
    if(!silent){print("Regular likelihood maximization!")}
    if(!silent){print(paste0("Direct likelihood:",direct_likelihood))}
    if(!silent){print("Computing model matrix...")}
    
    # compute model matrix 
    modelmatrix <- compute_model_maxtrix(data=data,
                                         model_graph=model_formulas,
                                         silent=silent)
    
    ###
    # initialize
    n <- modelmatrix$n
    
    initial <- model_formulas$unique_parameters
    # unique_parameters  <- model_formulas$unique_parameters
    if(!silent){print("Optimizing...")}
    opt <- suppressWarnings(nlm(loglik,
                                initial,
                                data=modelmatrix,
                                active_parameters=model_formulas$active_parameters,
                                unique_parameters_names=model_formulas$unique_parameters_names,
                                ref=model_formulas$ref,
                                npars=model_formulas$p,
                                hessian=FALSE,
                                direct_likelihood=direct_likelihood,
                                check.analyticals=FALSE,
                                print.level=print.level,
                                MCEM=FALSE))

    
    ll <-   loglik(opt$estimate,
                   data=modelmatrix,
                   active_parameters=model_formulas$active_parameters,
                   unique_parameters_names=model_formulas$unique_parameters_names,
                   ref=model_formulas$ref,
                   npars=model_formulas$p,
                   direct_likelihood = direct_likelihood)
    
    opt$hessian <- attr(ll,"hessian")
   
    
    end_time <- Sys.time()
    
    error$iterations <- opt$iterations
    error$converged  <- opt$code %in% 1:2
    
    if(opt$code>2){
      
      error$message <- "nlm did not converge"
      
      print(paste0("nlm did not converge at iterations: ",opt$iterations))
      
    }
    
  }
  
  
  
  
  
  
  ###
  # summarize results
  
  if(!silent){print("Done!")}
  
  
  ###
  # extract info
  if(!silent){print("Inverting hessian...")}
  
  params_final <- opt$estimate
  obs_fish     <- opt$hessian
  
  error$condition.number <- kappa(obs_fish)
  
  obs_fish_inv <- solve(obs_fish)
  stand_devs   <- suppressWarnings(sqrt(diag(obs_fish_inv)))
  
  if(any(is.nan(stand_devs))|any(is.na(stand_devs))){
    error$error   <- TRUE
    error$message <- paste0( c(error$message,"bad condition number"),collapse="")
    
    print(paste0("Bad condition number: " ,error$cond.number,", iterations: ",opt$iterations))
    stand_devs[is.nan(stand_devs)|is.na(stand_devs)]<- 0
  }
  
  if(!silent){print("Finializing...")}
  
  #
  lambda <- -qnorm(p=0.5*alpha )
  cil <- params_final - lambda*stand_devs
  ciu <- params_final + lambda*stand_devs
  
  model_formulas$unique_parameters <- params_final
  
  
  # insert estimate into parameters
  for(i in as.numeric(model_formulas$unique_parameters_names)){
    
    ap <- model_formulas$active_parameters[,model_formulas$covariate_names] == i
    
    model_formulas$parameters[,model_formulas$covariate_names][ap] <- params_final[i]
  }
  
  
  # create nice summary
  summary_temp <- cbind(as.numeric(model_formulas$unique_parameters_names),params_final,stand_devs,cil,ciu)
  
  colnames(summary_temp)<-c("Parameter.id","Estimate","Std.Error","CI lower","CI upper")
  
  summary_temp <- data.frame(summary_temp)
  
  Parameter.name <- model_formulas$covariate_names
  
  all_params <- model_formulas$active_parameters %>% select(jump_index,name,class)
  
  all_params <- all_params %>% 
    rowwise() %>%
    merge(Parameter.name) %>%
    rename(Parameter.name=y) %>%
    mutate(Parameter.id=NA) %>%
    arrange(jump_index) 
  
  ind <- 1
  for(i in 1:nrow(model_formulas$active_parameters)){
    for(j in 1:length(Parameter.name)){
      all_params$Parameter.id[ind]<-model_formulas$active_parameters[i,Parameter.name[j]]
      ind <- ind + 1
    }
  }
  
  
  all_params <- merge(all_params,summary_temp,by="Parameter.id",all.x=TRUE)
  
  all_params <- all_params %>% 
    relocate(c(name,class,jump_index,Parameter.id,Parameter.name)) %>%
    filter(!is.na(Parameter.id))
  
  if(!silent){
    print(all_params %>% mutate(Estimate=round(Estimate,dig=4),
                                Std.Error=round(Std.Error,dig=4),
                                CI.lower=round(CI.lower,dig=4),
                                CI.upper=round(CI.upper,dig=4)))
    cat("\n")
    
    cat(c("Log likelihood: ",round(-opt$minimum,dig=4),"\n",
          "Iterations: ",opt$iterations,"\n",
          "Converged: ",opt$code %in% 1:2,"\n"),sep="")
    
  }
  
  ret <- list("model_formulas"=model_formulas,
              "summary"=summary_temp,
              "all_parameters"=all_params,
              "opt"=opt,
              "n"=n,
              "time"= as.numeric(difftime(end_time, start_time, units='mins'))  ,
              "error"=error)
  
  if(!silent){print(Sys.time() - start_time)}
  
  return(ret)
}


###
# End
###
