# Supplementary material for: Estimation in discrete time coarsened multivariate longitudinal models
Source: Stat Methods Med Res. 2023 Feb 12;32(4):806–19. doi: 10.1177/09622802231155010 (PMC10119900; doi:10.1177/09622802231155010)
Supplement: sj-zip-4-smm-10.1177_09622802231155010 - Supplemental material for Estimation in discrete time coarsened multivariate longitudinal models [file sj-zip-4-smm-10.1177_09622802231155010.zip › Scripts/Scripts/Method/Functions_estimate/loglik.R]

###
# Compute log likelihood on sample,
# also returns gradient 

loglik <- function(unique_parameters,
                   data,
                   active_parameters,
                   unique_parameters_names,
                   ref,
                   npars,
                   direct_likelihood=FALSE,
                   MCEM=FALSE,
                   MCEM_extract_hessian=FALSE,
                   compute_hessian=TRUE,
                   n_em=NULL){

  start <- Sys.time()
 
  ###
  # unpack stuff
  p        <- npars # number of unique parameters
  k        <- data$k # ncol of model matrix
  n_nonabs <- data$n_nonabs # number of nonabsorbing event types
  n_nonref <- data$n_nonref # number of non-reference event types
  n        <- data$n # number of rows of model matrix

  # names of all active parameters phi(theta)
  small_active_parameters_cn <- colnames(active_parameters %>% select(-c(jump_index,name,class,exclude_past)))

  X   <- data$X
  y   <- data$y
  B   <- data$B
  W   <- data$W  
  missing <- data$missing
  latent  <- data$latent
  weights <- data$weights # weights for each observation possibly combined with latent sample
  
  n_ind <- data$n_ind # number of individuals

  #n_em  <- data$n_em # number of EM simulations per individual 
  
  ###
  # make some assertions
  stopifnot(ncol(X)==length(small_active_parameters_cn)) # number of active paramters = columns in X
  stopifnot(nrow(X)==nrow(y))
  stopifnot(nrow(B)==nrow(y)) 
  stopifnot(ncol(B)==(ncol(y)-1) ) # B has ncol = number of jump_indices -1 (reference)
  stopifnot(length(weights)==nrow(y))  
  
  ###
  # make sure columns of X align with Act
  X <- X[,match(colnames(X),small_active_parameters_cn)]
  stopifnot(all(colnames(X)==small_active_parameters_cn)) 
  
  ###
  # map parameters to where they act
  # Act is a n_nonref times k dimensional matrix
  Map_act <- as.matrix(active_parameters %>% select(-c(jump_index,name,class,exclude_past)))
  rownames(Map_act) <- active_parameters$jump_index
  
  Act     <- 0*Map_act # Act is zero when a jump is not possible in a given state
  Act[is.na(Act)]<-0
  
  for(i in 1:length(Act)){
    pos <- unique_parameters_names %in% Map_act[i]
    if(!all(!pos)){
      Act[i] <- unique_parameters[pos]
    }
  }
  
  ###
  # linear predictor
  eta <- X %*% t(Act)  
  
  # linked
  linked <- exp(eta)
  
  # reference
  reference <- 1 + ((linked * B) %*% matrix(1,ncol=1,nrow=n_nonref) )  %*% matrix(1,ncol=n_nonref+1,nrow=1)
  
  # predict probabilites
  probs <- cbind(1,linked*B) *  1/reference
  
  stopifnot(nrow(X)==nrow(probs))
  
  colnames(probs)<- c(ref, rownames(Map_act) )

  stopifnot(nrow(probs)==nrow(y))
  stopifnot(ncol(probs)==ncol(y))
  
  pred_time <- Sys.time()
  
  ###
  # loglik
  if(!direct_likelihood){

    loglik_est <- as.numeric(weights  %*% log( (y*probs) %*%  t(matrix(1,ncol=n_nonref+1,nrow=1))  ))
    
    ret <- -loglik_est
    
    loglik_time <- Sys.time()
    
    obs_ind <- W[,"latent_index"]==0

    ###
    # compute gradient
    grad       <- 0*unique_parameters
    score_list <- list() # score list per row
    score_mat  <- matrix(0,nrow=n_ind,ncol=p) # score list per individual = sample_index
   
     #score_list_latent <- list()
    
    # partial derivative per parameter
    
    # compute weights by individual x latent index = unique 
    if(latent & MCEM & MCEM_extract_hessian){
      all_ind <- apply(FUN=paste0,W[,c("sample_index","latent_index")],MARGIN=1,collapse=".")
      weight_small <- data.frame("weights"=weights,"all_ind"=all_ind) %>% group_by(all_ind) %>% unique() %>% ungroup()
      weight_small <- weight_small$weights
    }
    
    for(i in 1:p){
      map_i <-   0+(Map_act == unique_parameters_names[i]) # indicates where this parameter is active
      map_i[is.na(map_i)]<- 0
      
      eta_i <- X %*% t(map_i)  # dimension n times M_nonref 
      
      d_logp   <- (y[,-1]*eta_i) %*% t(matrix(1,ncol=n_nonref,nrow=1)) 
      d_logref <- (probs[,-1] * eta_i) %*% t(matrix(1,ncol=n_nonref,nrow=1))
      
      score <- d_logp  - d_logref # score per individual x latent
      
      grad[i] <-  as.numeric(weights  %*%  score) # gradient - weighted 

      if(latent & MCEM & MCEM_extract_hessian){
     
        # score by individual x latent index
        score_list[[i]] <- rowsum(score,group=all_ind,reorder = FALSE, na.rm = FALSE) # sum over time
        
        # weighted score by individual  = sample_index
        score_mat[,i] <- rowsum(score*weights,group=W[,"sample_index"],reorder = FALSE, na.rm = FALSE)
      }
    }
    
    attr(ret, "gradient") <- -grad
    grad_time <- Sys.time()
    
    ###
    # compute hessian
    if(compute_hessian){
      hessian <- matrix(0,ncol=p,nrow=p)
      scoresq <- matrix(0,ncol=p,nrow=p)
      
      product_js     <- list()
      product_sum_js <- list()
      
      for(j in 1:p){
        map_j <-   0+(Map_act == unique_parameters_names[j]) # indicates where this parameter is active
        map_j[is.na(map_j)]<- 0
        
        eta_j <- X %*% t(map_j) 
        
        product     <- probs[,-1]*eta_j
        product_sum <- product %*% t(matrix(1,ncol=n_nonref,nrow=n_nonref)  )  
        
        product_js[[j]]     <- product
        product_sum_js[[j]] <- product_sum
      }
      
      for(i in 1:p){
        map_i <-   0+(Map_act == unique_parameters_names[i]) # indicates where this parameter is active
        map_i[is.na(map_i)]<- 0
        
        eta_i <- X %*% t(map_i) 
        
        for(j in 1:i){
          product      <- product_js[[j]] 
          product_sum  <- product_sum_js[[j]] 
          
          hessian[i,j] <- as.numeric(weights  %*%  ( ((product - (product_sum*probs[,-1]))* eta_i) %*% t(matrix(1,ncol=n_nonref,nrow=1)) ))
          
          if(latent & MCEM & MCEM_extract_hessian){
            # expectation of outer product of individual x latent scores 
            
            # first term 
            scoresq[i,j] <-  sum(weight_small*score_list[[i]]*score_list[[j]] ) # same individual 
            
            # second term
            scoresq[i,j] <-  scoresq[i,j] +  sum(sapply(FUN=function(k) sum(score_mat[k,i]*score_mat[-k,j]),1:n_ind))
          }
        }
      }
      
      hessian <- hessian + t(hessian) - diag(diag(hessian))
      
      if(latent & MCEM & MCEM_extract_hessian){
        scoresq <- scoresq + t(scoresq) - diag(diag(scoresq))
        hessian <- hessian - scoresq 
      }
      
      attr(ret, "hessian") <- hessian
    }

    hess_time <- Sys.time()
    
    times <- c(pred_time- start, loglik_time - pred_time, grad_time - loglik_time,hess_time-grad_time )
    names(times) <- c("predict","loglik","gradient","hessian")
    attr(ret,"times") <- times
    
  } else{
    
    ret <- loglik_direct(unique_parameters=unique_parameters,
                         data=data,
                         active_parameters=active_parameters,
                         unique_parameters_names=unique_parameters_names,
                         ref=ref,
                         npars=npars)
   
  }
  
  return(ret)
}

###
# End
###
