# Supplementary material for: Estimation in discrete time coarsened multivariate longitudinal models
Source: Stat Methods Med Res. 2023 Feb 12;32(4):806–19. doi: 10.1177/09622802231155010 (PMC10119900; doi:10.1177/09622802231155010)
Supplement: sj-zip-4-smm-10.1177_09622802231155010 - Supplemental material for Estimation in discrete time coarsened multivariate longitudinal models [file sj-zip-4-smm-10.1177_09622802231155010.zip › Scripts/Scripts/Method/Functions_estimate/loglik_direct.R]

###
# Compute log likelihood on sample,
# also returns gradient 

loglik_direct <- function(unique_parameters,
                          data,
                          active_parameters,
                          unique_parameters_names,
                          ref,
                          npars){
  
  start <- Sys.time()
  
  ###
  # unpack stuff
  p        <- npars # number of unique parameters
  k        <- data$k # ncol of model matrix
  n_nonabs <- data$n_nonabs # number of nonabsorbing event types
  n_nonref <- data$n_nonref # number of non-reference event types
  n        <- data$n # number of rows of model matrix
  
  # names of all active parameters phi(theta)
  small_active_parameters_cn <- colnames(active_parameters %>% select(-c(jump_index,name,class,exclude_past)))
  
  X   <- data$X
  y   <- data$y
  B   <- data$B
  W   <- data$W  
  missing <- data$missing
  latent  <- data$latent
  weights <- data$weights # weights for each observation possibly combined with latent sample
  
  n_ind <- data$n_ind # number of individuals
  
  #n_em  <- data$n_em # number of EM simulations per individual 
  
  ###
  # make some assertions
  stopifnot(ncol(X)==length(small_active_parameters_cn)) # number of active paramters = columns in X
  stopifnot(nrow(X)==nrow(y))
  stopifnot(nrow(B)==nrow(y)) 
  stopifnot(ncol(B)==(ncol(y)-1) ) # B has ncol = number of jump_indices -1 (reference)
  stopifnot(length(weights)==nrow(y))  
  
  ###
  # make sure columns of X align with Act
  X <- X[,match(colnames(X),small_active_parameters_cn)]
  stopifnot(all(colnames(X)==small_active_parameters_cn)) 
  
  ###
  # map parameters to where they act
  # Act is a n_nonref times k dimensional matrix
  Map_act <- as.matrix(active_parameters %>% select(-c(jump_index,name,class,exclude_past)))
  rownames(Map_act) <- active_parameters$jump_index
  
  Act     <- 0*Map_act # Act is zero when a jump is not possible in a given state
  Act[is.na(Act)]<-0
  
  for(i in 1:length(Act)){
    pos <- unique_parameters_names %in% Map_act[i]
    if(!all(!pos)){
      Act[i] <- unique_parameters[pos]
    }
  }
  
  ###
  # linear predictor
  eta <- X %*% t(Act)  
  
  # linked
  linked <- exp(eta)
  
  # reference
  reference <- 1 + ((linked * B) %*% matrix(1,ncol=1,nrow=n_nonref) )  %*% matrix(1,ncol=n_nonref+1,nrow=1)
  
  # predict probabilites
  probs <- cbind(1,linked*B) *  1/reference
  
  stopifnot(nrow(X)==nrow(probs))
  
  colnames(probs)<- c(ref, rownames(Map_act) )
  
  stopifnot(nrow(probs)==nrow(y))
  stopifnot(ncol(probs)==ncol(y))
  
  pred_time <- Sys.time()

    
  ###
  # Latent likelihood estimate 
  
  lik_loc <- (y*probs) %*%  t(matrix(1,ncol=n_nonref+1,nrow=1))
  colnames(lik_loc) <- "lik_loc"
  
  #lik_lat <- rowsum(lik_loc,group=W[,"sample_latent_index"],reorder=FALSE) # over time
  #lik_ind <- rowsum(lik_loc,group=W[,"sample_index"],reorder=FALSE) # over latent
  
  lik_lat <- data.frame(cbind(lik_loc,W)) # product by latent, local
  
  lik_lat <- lik_lat %>% 
    group_by(sample_index,latent_index) %>% 
    summarize(lik_lat=prod(lik_loc) ,.groups="keep") # product over time
  
  lik_ind <- lik_lat %>% 
    ungroup() %>%
    group_by(sample_index) %>% 
    summarize(lik_ind=sum(lik_lat)) # sum by individual over latent
  
  log_lik <- sum(log(lik_ind$lik_ind))
  
  ret <- -log_lik
  loglik_time <- Sys.time()
  
  
  ###
  # derivative of parameter map
  phi_p    <- list()
  for(i in 1:p){
    phi_p_i <-  0+(Map_act == unique_parameters_names[i])
    phi_p_i[is.na(phi_p_i)]<- 0
    phi_p[[i]] <- phi_p_i
  }
  
  # inner workings...
  AY_t     <- matrix(0,nrow=n,ncol=p)
  
  for(i in 1:p){
    X_phi_p   <- X %*% t(phi_p[[i]]) 
    
    A_t_i     <- cbind(0, X_phi_p ) - ( ( X_phi_p * probs[,-1]) %*% matrix(1,nrow=n_nonref,ncol=n_nonref+1) ) 
    
    AY_t[,i] <- (A_t_i * y)  %*% matrix(1,nrow=n_nonref+1,ncol=1)
  }
  
  ###
  # AY - summed over time
  AY <- data.frame(cbind(AY_t,W)) # sum over time per column
  AY <- AY %>% 
    group_by(sample_index,latent_index) %>% 
    summarize_all(sum ) %>% 
    ungroup() # sum over time
  AY <- as.matrix(AY %>% select(-c(sample_index,latent_index)) )
  
  ###
  # gradient
  
  # per latent
  grad_lat  <- cbind(lik_lat %>% ungroup() %>% select(-lik_lat),
                     AY*lik_lat$lik_lat)
  
  # per individual
  grad_ind  <- as.matrix(grad_lat %>% 
                           group_by(sample_index) %>% 
                           summarize_all(sum) %>% 
                           ungroup() %>% 
                           select(-c(sample_index,latent_index)))
  
  # latent remove indices
  grad_lat <- as.matrix(grad_lat %>% 
                          ungroup() %>% 
                          select(-c(sample_index,latent_index)))
  
  ###
  # gradient: divide by individual likelihood and over individuals  
  #grad <- t(grad_ind * ( (1/lik_ind$lik_ind ) %*% matrix(1,nrow=1,ncol=p))) %*% matrix(1,nrow=n_ind,ncol=1)
  grad <- matrix(1,nrow=1,ncol=n_ind)  %*% (grad_ind * (    1/lik_ind$lik_ind  %*% matrix(1,nrow=1,ncol=p)  )  )
  
  attr(ret, "gradient") <- -grad
  grad_time <- Sys.time()
  
  ###
  # compute hessian
  hessian <- matrix(0,ncol=p,nrow=p)
  
  # prepare
  lik_ind2 <- (lik_ind$lik_ind)^2 
  
  X_phi_p <- list()
  for(j in 1:p){
    X_phi_p[[j]]   <- X %*% t(phi_p[[j]])
  }
  
  unique_ind <- unique(W) # unique(apply(FUN=paste0 ,W,MARGIN=1,collapse="."))
  
  for(j in 1:p){
    X_phi_p_j   <- X_phi_p[[j]]
    for(l in 1:j){
      X_phi_p_l   <- X_phi_p[[l]]
      
      A_l_minus <- X_phi_p_l -  ( matrix(X_phi_p_l * probs[,-1],byrow=FALSE,nrow=n) %*% matrix(1,nrow=n_nonref,ncol=n_nonref))
      
      Pp_l <- probs[,-1] * A_l_minus # Pminus dot A_l minus
      
      ApY_l_j <- W
      
      # n times 1
      ApY_l_j <- cbind(ApY_l_j,
                       - ( ( (X_phi_p_j * Pp_l) %*%  matrix(1,nrow=n_nonref,ncol=n_nonref+1)  ) * y ) %*% matrix(1,nrow=n_nonref+1,ncol=n_nonref) )
      
      colnames(ApY_l_j)[3]<-"ApY_l_j_t"
      
      ApY_l_j <- data.frame(ApY_l_j)
      
      ApY_l_j <- ApY_l_j  %>% 
        group_by(sample_index,latent_index) %>% 
        summarise(ApY_l_j=sum(ApY_l_j_t),.groups="keep")
      
      ###
      # dl dj L latent
      
      # left term
      left_term  <- grad_lat[,l]*AY[,j]
      
      # right term
      right_term <- lik_lat$lik_lat * ApY_l_j$ApY_l_j # ApY_l_j
      
      # sum over latent to get one per individual
      hess_lat      <- data.frame("sample_index"=unique_ind[,"sample_index"]) 
      hess_lat$hess <- left_term + right_term
      hess_ind      <- hess_lat %>% group_by(sample_index) %>% summarise(hess=sum(hess))
      
      hessian[j,l] <-  sum( ( hess_ind$hess*lik_ind$lik_ind - ( grad_ind[,l]*grad_ind[,j] )  )/lik_ind2   )
    }
  }
  
  hessian <- hessian + t(hessian) - diag(diag(hessian))
  
  attr(ret, "hessian") <- -hessian
  hess_time <- Sys.time()
 
  
  times <- c(pred_time- start, loglik_time - pred_time, grad_time - loglik_time,hess_time-grad_time )
  names(times) <- c("predict","loglik","gradient","hessian")
  attr(ret,"times") <- times
  
  return(ret)
}

###
# End
###
