# Supplementary material for: Estimation in discrete time coarsened multivariate longitudinal models
Source: Stat Methods Med Res. 2023 Feb 12;32(4):806–19. doi: 10.1177/09622802231155010 (PMC10119900; doi:10.1177/09622802231155010)
Supplement: sj-zip-4-smm-10.1177_09622802231155010 - Supplemental material for Estimation in discrete time coarsened multivariate longitudinal models [file sj-zip-4-smm-10.1177_09622802231155010.zip › Scripts/Scripts/Method/Functions_estimate/loglik_eval.R]

loglik_eval <- function(model_formulas,
                        data,
                        num_approx=TRUE,
                        hessian_dim_cutoff=10,
                        direct_likelihood=FALSE){
  
  
  # compute model matrix 
  modelmatrix <- compute_model_maxtrix(data=data,
                                       model_graph=model_formulas)
  
  p <- length(model_formulas$unique_parameters)
  
  ###
  # compute log likelihood at truth
  print("Log likelihood with gradient and hessian")
  start <- Sys.time()
  logL <- loglik(data=modelmatrix,
                 active_parameters=model_formulas$active_parameters,
                 unique_parameters=model_formulas$unique_parameters,
                 unique_parameters_names=model_formulas$unique_parameters_names,
                 ref=model_formulas$ref,
                 npars=p,
                 direct_likelihood=direct_likelihood)
  
  cat("\n")
  cat("--------------------------")
  cat("\n")
  
  print(attr(logL,"times"))
  
  cat("\n")
  cat("--------------------------")
  cat("\n")
  
  print(Sys.time()-start)
  print(logL)

  
  if(num_approx){
    cat("\n")
    cat("--------------------------")
    cat("\n")
    
    print("Numerical approximation of gradient")
    numgrad <- grad(loglik,
                    x=model_formulas$unique_parameters,
                    data=modelmatrix,
                    active_parameters=model_formulas$active_parameters,
                    unique_parameters_names=model_formulas$unique_parameters_names,
                    ref=model_formulas$ref,
                    npars=p,
                    direct_likelihood=direct_likelihood)
    # numeric differentiation
    print(round(numgrad,dig=5))
    
    cat("\n")
    cat("--------------------------")
    cat("\n")
    
    print(paste0("Gradients agree: ", all(round(numgrad,dig=2) == round(attr(logL,"gradient"),dig=2)) ))
    
    
    cat("\n")
    cat("--------------------------")
    cat("\n")
    
    
    if(p<=hessian_dim_cutoff){
      print("Numerical approximation of hessian")
      round(hessian(loglik,
                    x=model_formulas$unique_parameters,
                    data=modelmatrix,
                    active_parameters=model_formulas$active_parameters,
                    unique_parameters_names=model_formulas$unique_parameters_names,
                    ref=model_formulas$ref,
                    npars=p,
                    direct_likelihood=direct_likelihood
      ),dig=5)
    }
  }
 
}
