# Supplementary material for: Estimation in discrete time coarsened multivariate longitudinal models
Source: Stat Methods Med Res. 2023 Feb 12;32(4):806–19. doi: 10.1177/09622802231155010 (PMC10119900; doi:10.1177/09622802231155010)
Supplement: sj-zip-4-smm-10.1177_09622802231155010 - Supplemental material for Estimation in discrete time coarsened multivariate longitudinal models [file sj-zip-4-smm-10.1177_09622802231155010.zip › Scripts/Scripts/Method/Functions_estimate/optimize_em.R]

###
# 

optimize_em <- function(data_temp,
                        model_formulas,
                        print.level=0,
                        silent=TRUE,
                        n_em){
  
  ###
  # initialize
  start_time <- Sys.time()
  
  modelmatrix <- compute_model_maxtrix(data=data_temp$sampled_data,
                                       model_graph=model_formulas,
                                       silent=silent)

  n <- modelmatrix$n
  
  initial <- model_formulas$unique_parameters
  # unique_parameters <- model_formulas$unique_parameters
  if(!silent){print("Optimizing...")}
  
  opt <- suppressWarnings(nlm(loglik,
             initial,
             data=modelmatrix,
             active_parameters=model_formulas$active_parameters,
             unique_parameters_names=model_formulas$unique_parameters_names,
             ref=model_formulas$ref,
             npars=model_formulas$p,
             hessian=FALSE,
             direct_likelihood=FALSE,
             check.analyticals=FALSE,
             print.level=print.level,
             MCEM=TRUE,
             MCEM_extract_hessian=FALSE,
             compute_hessian=TRUE,
             n_em=n_em))

  if(!silent){print(Sys.time()-start_time)}
  return(opt)
}
