# Supplementary material for: Estimation in discrete time coarsened multivariate longitudinal models
Source: Stat Methods Med Res. 2023 Feb 12;32(4):806–19. doi: 10.1177/09622802231155010 (PMC10119900; doi:10.1177/09622802231155010)
Supplement: sj-zip-4-smm-10.1177_09622802231155010 - Supplemental material for Estimation in discrete time coarsened multivariate longitudinal models [file sj-zip-4-smm-10.1177_09622802231155010.zip › Scripts/Scripts/Method/Functions_estimate/predict_model.R]

predict_model <- function(data,
                          model_formulas,
                          silent=TRUE){
  
  start_time <- Sys.time()
  
  ###
  # Input: realizations, parameters, and which index that corresponds to reference class
  # Output: predictions on link scale, and probabilities 
  
  # unpack stuff
  k        <- data$k # ncol of model matrix
  n_nonabs <- data$n_nonabs
  n_nonref <- data$n_nonref
  n        <- data$n # nrows of model matrix
  
  ref  <- model_formulas$ref # reference level

  active_parameters <- model_formulas$active_parameters
  small_active_parameters <- active_parameters %>% select(-c(jump_index,  name,     class, exclude_past))
  unique_parameters <- model_formulas$unique_parameters
  
  unique_parameters_names <- model_formulas$unique_parameters_names
  jump_indices            <- model_formulas$jump_indices
  nonref                  <- model_formulas$nonref
  n_nonref                <- model_formulas$n_nonref
  p                       <- model_formulas$p # number of unique parameters
  
  X   <- data$X
  y   <- data$y
  B   <- data$B

  # p  <- ncol(X)
  # q  <- length(unique_parameters)
  # k  <- ncol(y)-1 # number of jump types apart from reference
  

  ###
  # make some assertions
  stopifnot(ncol(X)==length(small_active_parameters)) # number of active paramters = columns in X
  stopifnot(nrow(X)==nrow(y))
  stopifnot(nrow(B)==nrow(y)) 
  stopifnot(ncol(B)==(ncol(y)-1) ) # B has ncol = number of jump_indices -1 (reference)
  stopifnot(ncol(B)==n_nonref ) 
  
  
  ###
  # make sure columns of X align with Act
  X <- X[,match(colnames(X),colnames(small_active_parameters))]
  stopifnot(all(colnames(X)==colnames(small_active_parameters) )) 

  ###
  # map parameters to where they act
  # Act is a n_nonref times k dimensional matrix
  Map_act <- as.matrix(active_parameters %>% select(-c(jump_index,  name,     class, exclude_past)))
  rownames(Map_act) <- active_parameters$jump_index

  Act     <- 0*Map_act # Act is zero when a jump is not possible in a given state
  Act[is.na(Act)]<-0
  
  for(i in 1:length(Act)){
    pos <- unique_parameters_names %in% Map_act[i]
    if(all(!pos)){
      
    } else{
      Act[i] <- unique_parameters[pos]
    }
  }

  ###
  # linear predictor
  eta <- X %*% t(Act)  

  # linked
  linked <- exp(eta)
  
  # reference
  reference <- 1 + ((linked * B) %*% matrix(1,ncol=1,nrow=n_nonref) )  %*% matrix(1,ncol=n_nonref+1,nrow=1)
  
  # predict probabilites
  probs <- cbind(1,linked*B) *  1/reference
  
  stopifnot(nrow(X)==nrow(probs))
  
  colnames(probs)<- c(ref, rownames(Map_act) )
  
  if(!silent){print(Sys.time() - start_time)}
  
  return(probs)
}


###
# to do
# assertions
# make some realizations not reachable 
# 
