# Supplementary material for: Estimation in discrete time coarsened multivariate longitudinal models
Source: Stat Methods Med Res. 2023 Feb 12;32(4):806–19. doi: 10.1177/09622802231155010 (PMC10119900; doi:10.1177/09622802231155010)
Supplement: sj-zip-4-smm-10.1177_09622802231155010 - Supplemental material for Estimation in discrete time coarsened multivariate longitudinal models [file sj-zip-4-smm-10.1177_09622802231155010.zip › Scripts/Scripts/Method/Functions_estimate/update_weights.R]

###
# update weights

update_weights <- function(data,
                           proposal,
                           params,
                           model_formulas){
  
  model_formulas_temp <- model_formulas
  model_formulas_temp$unique_parameters <- params
  
  probs <- predict_model(data=data,
                         model_formulas=model_formulas_temp,
                         silent=TRUE)
  
  # compute which events that could happen and where
  # ie which V that are zero
  
  y <- data$y
  missing <- data$missing
  W <- data$W
  weights <- data$weights

  probs <- apply(FUN=sum,probs*y,MARGIN=1)
  
  d <- data.frame(W)
  d$p <- probs
  #d$V0 <- V$V0
  d$missing <- missing
  
  d <- merge(d,proposal,by=c("sample_index","latent_index"),all.x=TRUE)

  # compute likelihood of the event that occured
  d <- d %>% 
    # compute preliminary proposal 
    group_by(sample_index,latent_index) %>%
    mutate(prod_p=prod(p)) %>%
    # compute preliminary weight = prod_p / proposal
    mutate(weight_prel = ifelse(missing,prod_p/proposal_p,1)) %>%
    # select and shrink data 
    group_by(sample_index) %>%
    select(sample_index,latent_index,missing,prod_p,proposal_p,weight_prel) %>%
    unique() %>%
    mutate(weight=weight_prel/sum(weight_prel)) %>%
    # drop stuff
    select(-c(missing))
  
  d <- merge(data.frame(W),d %>% select(sample_index,latent_index,weight),all.x=TRUE,by=c("sample_index","latent_index")) %>% 
    arrange(sample_index,latent_index)
  
  data$weights <- d$weight 
  
  return(data)
  
}
