# Supplementary material for: Estimation in discrete time coarsened multivariate longitudinal models
Source: Stat Methods Med Res. 2023 Feb 12;32(4):806–19. doi: 10.1177/09622802231155010 (PMC10119900; doi:10.1177/09622802231155010)
Supplement: sj-zip-4-smm-10.1177_09622802231155010 - Supplemental material for Estimation in discrete time coarsened multivariate longitudinal models [file sj-zip-4-smm-10.1177_09622802231155010.zip › Scripts/Scripts/Method/Functions_model/combine_indices.R]

###
# combine indices
# ji= jump_index
combine_indices <- function(parameters,
                            ji,
                            variable_names){
  
  parameters[parameters$jump_index %in% ji,variable_names] <- min(parameters[parameters$jump_index %in% ji,variable_names])
  return(parameters)
  
}

##
# end
##
