# Supplementary material for: Estimation in discrete time coarsened multivariate longitudinal models
Source: Stat Methods Med Res. 2023 Feb 12;32(4):806–19. doi: 10.1177/09622802231155010 (PMC10119900; doi:10.1177/09622802231155010)
Supplement: sj-zip-4-smm-10.1177_09622802231155010 - Supplemental material for Estimation in discrete time coarsened multivariate longitudinal models [file sj-zip-4-smm-10.1177_09622802231155010.zip › Scripts/Scripts/Method/Functions_model/format_parameters.R]

# formats paramters to data frame instead of list and inherits some structure from the realizations
format_parameters <- function(parameters,
                              model_graph){
  
  parameters <- do.call(rbind,parameters)
  
  parameters <- merge(parameters,
                      model_graph$small_graph %>% select(index,name,class) %>% rename(current_name=name,
                                                                                      current_class=class),
                      by.x="current_state",by.y="index",all.x=TRUE)
  
  parameters <- merge(parameters,
                      model_graph$small_graph %>% select(index,name,class) %>% rename(jump_name=name,
                                                                                      jump_class=class),
                      by.x="jump_index",by.y="index",all.x=TRUE)
  
  parameters <- parameters %>% 
    relocate(any_of(c("current_state", "current_class", "current_name", "jump_index", "jump_class","jump_name"))) %>%
    arrange(current_state,jump_index)
  
  parameters_vector <- parameters %>% 
    select(-c(current_state,current_class,current_name,jump_index,jump_class,jump_name))
  
  parameters_names <- colnames(parameters_vector)

  parameters <- list("parameters"=parameters,
                     "parameters_names"=parameters_names)
  
  return(parameters)
  
}
