# Supplementary material for: Estimation in discrete time coarsened multivariate longitudinal models
Source: Stat Methods Med Res. 2023 Feb 12;32(4):806–19. doi: 10.1177/09622802231155010 (PMC10119900; doi:10.1177/09622802231155010)
Supplement: sj-zip-4-smm-10.1177_09622802231155010 - Supplemental material for Estimation in discrete time coarsened multivariate longitudinal models [file sj-zip-4-smm-10.1177_09622802231155010.zip › Scripts/Scripts/Method/Functions_model/invert_B.R]

###
# Inverts the restrictions imposed by B


invert_B <- function(model_formulas){
  ref           <- model_formulas$ref
  jump_indices  <- model_formulas$jump_indices
  nonabs        <- model_formulas$nonabs
  
  # indices that cannot occur given past
  excludes_past_indices <- jump_indices[which(!model_formulas$graph[,"exclude_past"]  %in% "" & !model_formulas$graph[,"class"] %in% "absorbing")]
  
  # which indices that affect future 
  excludes_past         <- unique(unlist(strsplit(model_formulas$graph[jump_indices %in% excludes_past_indices,"exclude_past"],split="[|]")))
  
  # make a list of indices 
  # and which other indices that cannot occur in the future if this index occurs now
  exclude_future_indices <- rep("",length(jump_indices))
  
  for(j in 1:length(jump_indices)){
    xcludes_past <- grepl(model_formulas$graph$exclude_past,pattern=jump_indices[j])
    isabsorbing  <- jump_indices %in% jump_indices[j] & !jump_indices[j] %in% nonabs
    
    teminds <- jump_indices[xcludes_past | isabsorbing ]
    exclude_future_indices[j] <- paste0(teminds,collapse="|")
  }
  return(exclude_future_indices)
}
