# Supplementary material for: Estimation in discrete time coarsened multivariate longitudinal models
Source: Stat Methods Med Res. 2023 Feb 12;32(4):806–19. doi: 10.1177/09622802231155010 (PMC10119900; doi:10.1177/09622802231155010)
Supplement: sj-zip-4-smm-10.1177_09622802231155010 - Supplemental material for Estimation in discrete time coarsened multivariate longitudinal models [file sj-zip-4-smm-10.1177_09622802231155010.zip › Scripts/Scripts/Method/Functions_model/make_model_formulas.R]

###
# Make model formulas

make_model_formulas <- function(model_graph,
                                parameter_initial_values=NULL,
                                parameter_identifiers=NULL,
                                parameter_u=NULL){
  
  #print(model_graph)
  ###
  # helper function to split formulas
  split_form <- function(x){
    x <- strsplit(x,split="[+]")[[1]]
    gsub(" ", "", x, fixed = TRUE)
  }
  
  ref <- model_graph$ref
  
  ###
  # Fix censoring
  censor <- FALSE
  if(!is.na(model_graph$U$formula)){
    model_graph$U$censor <- TRUE
    censor <-TRUE
    
    covs <- split_form(model_graph$U$formula)
    names(model_graph$U$parameters)<-covs
  
  }

  ###
  # Fix filtering covariate names
  filter <- model_graph$V$filter
  
  if(filter){
    if(length(model_graph$V$formulas)>0){
      
      for(j in 1:model_graph$n_nonref){
        if(model_graph$V$active[j]){
          covs <- split_form(model_graph$V$formulas[[j]])
          names(model_graph$V$parameters[[j]])<-covs
        }
      }
    }
  }
  
  ###
  # extract covariate information
  all_covariates <- c() # store to create model matrix
  
  for(i in 1:model_graph$n_nonabs){
    covs <- split_form(model_graph$formulas[[i]]$formula)
    all_covariates <- c(all_covariates,covs)
  }
  all_covariates <- sort(all_covariates)
  
  #if(censor){
  #  covs <- split_form(model_graph$U$formula)
  #  all_covariates <- c(all_covariates,covs)
  #}
  
  all_unique_covariates <- unique(all_covariates)
  
  
  ###
  # update active parameters etc, and store number of covariates
  
  if(!is.null(parameter_identifiers)){
    model_graph$active_parameters <- parameter_identifiers %>% select(all_of(all_unique_covariates))

  } else{
 
    ap <- matrix(NA,nrow=model_graph$n_nonref,ncol=length(all_unique_covariates))
    colnames(ap) <- all_unique_covariates 
    
    cov_ind <- 1
    for(i in 1:model_graph$n_nonref){
      
      covs <- split_form(model_graph$formulas[[i]]$formula)
      
      for(j in 1:length(covs)){
        ap[i,all_unique_covariates == covs[j]  ] <- cov_ind
        cov_ind <- cov_ind +1 
      }
    }
    
    model_graph$active_parameters <- data.frame(ap)
  }


  ###
  # define unique parameters
  model_graph$unique_parameters        <- sort(unique(as.numeric(as.matrix(model_graph$active_parameters))))
  model_graph$p                        <- length(model_graph$unique_parameters)
  names(model_graph$unique_parameters) <- model_graph$unique_parameters
  model_graph$unique_parameters        <- model_graph$unique_parameters*0
  
  if(!is.null(parameter_initial_values)){
    if(length(parameter_initial_values) == 1 ){
      
      model_graph$unique_parameters <- model_graph$unique_parameters + parameter_initial_values
      
    } else if(length(parameter_initial_values) ==  model_graph$p ){
      
      model_graph$unique_parameters <- model_graph$unique_parameters + parameter_initial_values
      
    } else{
      stop(paste0("parameter_initial_values is of wrong length! Expected length = ",length( model_graph$unique_parameters),"."))
    }
  }
  
  # reformat active parameters
  
  ap <- model_graph$active_parameters
  
  model_graph$active_parameters <- cbind.data.frame(model_graph$graph %>% 
                                                      filter(!jump_index %in% ref),ap)
  
  model_graph$unique_parameters_names <- names(model_graph$unique_parameters)
  model_graph$covariate_names         <- all_unique_covariates
  
  # create overview of initialized parameters
  parameters <- map_parameters(unique_parameters=model_graph$unique_parameters,
                               active_parameters=model_graph$active_parameters)
  
  parameters[is.na(parameters)]<-0

  
  parameters <- parameters %>% arrange(jump_index)
  
  model_graph$parameters <- parameters
  
  return(model_graph)
}
