# Supplementary material for: Estimation in discrete time coarsened multivariate longitudinal models
Source: Stat Methods Med Res. 2023 Feb 12;32(4):806–19. doi: 10.1177/09622802231155010 (PMC10119900; doi:10.1177/09622802231155010)
Supplement: sj-zip-4-smm-10.1177_09622802231155010 - Supplemental material for Estimation in discrete time coarsened multivariate longitudinal models [file sj-zip-4-smm-10.1177_09622802231155010.zip › Scripts/Scripts/Method/Functions_model/make_model_graph.R]

make_model_graph <- function(init_graph,
                             ref=0){
  
  # list some stuff
  n <- length(init_graph) # number of jump indices

  # define conditions for B
  graph_list <- list()
  for(i in 1:n){
    
    
    #if(is.null(init_graph[[i]]$max_occurences)){
    #  init_graph[[i]]$max_occurences <- ifelse(init_graph[[i]]$class %in% "absorbing",1,Inf)
    #}
    
    if(is.null(init_graph[[i]]$exclude_past)){
      init_graph[[i]]$exclude_past <- ""
    } else{
      init_graph[[i]]$exclude_past <- paste0(init_graph[[i]]$exclude_past,collapse="|")
    }
    
    graph_list[[i]] <- init_graph[[i]] %>% unique()
    stopifnot(nrow(graph_list[[i]])==1)
    
  }
  
  graph <- do.call(rbind,graph_list)

  ###
  # fix formats
  graph$jump_index <- as.numeric(as.character(graph$jump_index))
  graph$name       <- as.character(graph$name)
  graph$class      <- as.character(graph$class)
  
  #graph$max_occurences    <- as.numeric(as.character(graph$max_occurences))
  graph$exclude_past      <- as.character(graph$exclude_past)
  
  n_nonref <- n-1
  
  ###
  # initialize formulas data frame 
  
  forms_init_graph <- graph  %>%
    filter(!jump_index %in% ref )
  
  unique_parameters <- 1:n_nonref # only intercepts - one per jump index (non reference)
  
  forms_init <- list()
  for(i in 1:nrow(forms_init_graph)){

    forms_init[[i]]<-list("model"=forms_init_graph[i,],
                          "formula"="intercept")
    
    
  }
  
  active_parameters <- data.frame("intercept"=unique_parameters)
  
  names(unique_parameters)<-unique_parameters
  unique_parameters <- unique_parameters*0
  
  ###
  # Censoring mechanism
  U <- list("censor"=FALSE,
            "formula"=NA,
            "deterministic"=FALSE,
            "deterministic_time"=NULL)
  
  ###
  # Filtering mechanism
  V <- list("filter"=FALSE,
            "active"=rep(FALSE,n_nonref),
            "formulas"=list(),
            "deterministic"=rep(FALSE,n_nonref),
            "deterministic_times"=NULL)
  
  ###
  # return all in a list
  ret <- list("graph"=graph,
              "jump_indices"=sort(as.numeric(as.character(unique(graph$jump_index)))),
              "n_indices"=n,
              "ref"=ref,
              "nonref"=graph$jump_index[!graph$jump_index %in% ref],
              "n_nonref"=n_nonref,
              "abs"= graph$jump_index[graph$class %in% "absorbing"] ,
              "n_abs"=sum(graph$class %in% "absorbing"),
              "nonabs"=graph$jump_index[!graph$class %in% "absorbing"],
              "n_nonabs"=sum(!graph$class %in% "absorbing"),
              "formulas"=forms_init,
              "active_parameters"=active_parameters,
              "unique_parameters"=unique_parameters,
              "U"=U,
              "V"=V)
  
  # class(ret) <- "ModelGraph"
  
  return(ret)
  
}
