# Supplementary material for: Estimation in discrete time coarsened multivariate longitudinal models
Source: Stat Methods Med Res. 2023 Feb 12;32(4):806–19. doi: 10.1177/09622802231155010 (PMC10119900; doi:10.1177/09622802231155010)
Supplement: sj-zip-4-smm-10.1177_09622802231155010 - Supplemental material for Estimation in discrete time coarsened multivariate longitudinal models [file sj-zip-4-smm-10.1177_09622802231155010.zip › Scripts/Scripts/Method/Functions_model/map_parameters.R]

###
# map unique_parameters to active parameters

map_parameters <- function(unique_parameters,
                           active_parameters){
  
  ret <- as.matrix(active_parameters %>% select(-c(jump_index, name , class, exclude_past)))
  inds <- as.numeric(names(unique_parameters))
  
  for(i in 1:length(unique_parameters)){
    ret[ret==inds[i]] <- unique_parameters[i]
  }
  
  ret2 <- active_parameters %>%  select(jump_index, name , class , exclude_past)
  ret2 <- cbind(ret2,ret)
  
  return(ret2)
}
