# Supplementary material for: Estimation in discrete time coarsened multivariate longitudinal models
Source: Stat Methods Med Res. 2023 Feb 12;32(4):806–19. doi: 10.1177/09622802231155010 (PMC10119900; doi:10.1177/09622802231155010)
Supplement: sj-zip-4-smm-10.1177_09622802231155010 - Supplemental material for Estimation in discrete time coarsened multivariate longitudinal models [file sj-zip-4-smm-10.1177_09622802231155010.zip › Scripts/Scripts/Method/Functions_plot/barplot_estimators.R]

###
# plot compare scenarios

barplot_estimators <- function(script,
                               path.save,
                               ylim=c(-1,1),
                               estimators,
                               estimators_names,
                               event_names,
                               figname="Boxplot",
                               n_samples=500,
                               n_rows=1,
                               width=12,
                               height=8,
                               leg_y=2,
                               cols,
                               leg_x_adj=-1,
                               leg_cex=1,
                               cex.axis=0.8,
                               outline=FALSE,
                               mar = c(4,3,3.5,1),
                               oma = c(2,0.5,2.5,0.5),
                               x_srt=45,
                               center_dots=NULL,
                               y_axis_adj=1,
                               x_axis_adj=0.5,
                               ylims,
                               dig=2,
                               ylim_scale_factor=1){
  
  if(is.null(center_dots)){
    center_dots <- rep(1,length(estimators))
  }
  
  ###
  # load data for each script
  tab_list <- list()
  for(j in 1:length(n_samples)){
    tab <-  load(file=paste0(project.path,"Results\\Rdata\\",script,"_",n_samples[j],".Rdata"))
    tab_list[[j]] <- results
  }
  
  modelform   <- tab_list[[1]][[1]]$estimate[[1]]$model_formulas_truth
  
  n_pars      <- nrow(tab_list[[1]][[1]]$estimate[[1]]$est$summary)
  
  stopifnot(length(event_names)== nrow(modelform$parameters))
  
  true_params <- modelform$unique_parameters
  
  ### 
  # prepare parameter names
  names_temp <- colnames(modelform$parameters)[-c(1:4)]
  
  names_temp <- sapply(FU=function(x){
    x <- strsplit(x,split="[.]")[[1]]
    x[x %in% "state"]<-"S"
    x[x %in% 0:1000] <- paste0(x[x %in% 0:1000]," ")
    x[x %in% "had_index"]<-"had S"
    return(paste0(x,collapse=""))
  },names_temp)
  
  parameter_names <- c()
  
  for(j in 1:nrow(modelform$parameters)){
    those <- !is.na(modelform$active_parameters[j,-c(1:4)])
    parameter_names <- c(parameter_names,paste0(event_names[j],", ", names_temp[those] ))
  }
  
  ###
  # Extract estimate from each estimator across all sample sizes, all parameters
  
  extract_estimator <- function(tab,
                                estimator){
    nsims <- length(tab)
    
    ests <- lapply(FUN=function(x) x$estimate[[estimator]]$est$summary[,"Estimate"]  ,tab)
    ests <- do.call(rbind,ests)
    return(ests)
  }
  
  results_list <- list()
  for(j in 1:length(n_samples)){
    results_list_inner <- list()
    
    tab <- tab_list[[j]]
    
    # extract bias
    for(k in 1:length(estimators)){
      results_list_inner[[k]]<-extract_estimator(tab=tab,estimator=estimators[k])
    }
    
    names(results_list_inner)<-estimators
    
    results_list[[j]]<-results_list_inner
  }
  
  names(results_list)<-n_samples
  
  xnames <- parameter_names
  xnames <- gsub(xnames,pattern=",",replace="\n")
  #xn <- (1:length(xnames))*length(estimators) - 2
  
  ###
  # plot against xnames
  
  #xlim <- c(min(xn)-length(estimators)/4,max(xn)+length(estimators)/2)
  
  create_window <- function(main="",
                            ylim=c(0,1),
                            index){
    
    plot(x=1,
         y=true_params[index],
         type="n",
         xlim=xlim,
         ylim=ylim,
         main=main,
         axes=FALSE,
         ylab="",
         xlab="",
         cex.main=1)
    
    #axis(side=1,at=2,labels=FALSE,cex.axis=cex.axis)
    mtext(side=1,
          line=x_axis_adj,
          text=xnames[index],
          cex=cex.axis,
          srt=x_srt,
          xpd=NA)
    
    lines(x=xlim,y=c(true_params[index],true_params[index]),col="grey")
    
    if(ylim[1]<0 & ylim[2]>0){
      lines(x=xlim,y=c(0,0),col="black")
    }
    
  }
  
  figname <- paste0(script,"_",figname)
  
  pdf(file=paste0(path.save,"",figname,".pdf"),
      width=width,
      height=height)
  
  intervalplot <- function(y,x,up,down,col,barwidth=0.2,pch=15){
    points(x=x,y=y,col=col,pch=pch,cex=0.4)
    
    lines(x=c(x,x),y=c(up,down),col=col,lwd=0.5)
    
    # horizontal lines
    lines(x=c(x-barwidth,x+barwidth),y=c(up,up),col=col,lwd=0.5)
    lines(x=c(x-barwidth,x+barwidth),y=c(down,down),col=col,lwd=0.5)
  }
  
  
  
  for(i in 1:length(n_samples)){
    
    # histogram of bias
    lxnames <- ceiling(length(xnames)/n_rows)
    
    mfrow <- c(n_rows,lxnames)
    par(mfrow=mfrow,mar=mar,oma=oma)
    
    barwidth <- 0.5/lxnames
    
    for(j in 1:length(xnames)){
      
      if(is.null(ylims)){
        means <- c()
        mcses <- c()
        for(k in 1:length(estimators)){
          means <- c(means,
                     mean(results_list[[i]][[k]][,j]))
          mcses <- c(mcses,
                     sd(results_list[[i]][[k]][,j])/sqrt(nrow(results_list[[i]][[k]])) )
        }
        ylim <- c(min(means-mcses*1.96*ylim_scale_factor),max(means+mcses*1.96*ylim_scale_factor))
        
      } else{
        ylim <- ylims[[j]]
      }
      
      
      
      yat <- seq(from=ylim[1],to=ylim[2],length.out=5)
      if(ylim[1]<0 & ylim[2]>0){
        yat <- sort(c(0,yat))
      }
      
      xlim <- c(0,1)
      create_window(main="",
                    ylim=ylim,
                    index=j)
      
      for(r in 1:length(yat)){
        if(yat[r] !=0 ){
          #lines(x=xlim,y=c(yat[r],yat[r]),lty=2,col="lightgrey")
        }
      }
      
      yat_temp <- as.character(round(yat,dig=dig))
      dig_temp <- dig
      ok <- length(yat_temp)==length(unique(yat_temp))
      dj <- 1
      
      while(dj <=3 & !ok){
        dig_temp <- dig_temp + 1
        yat_temp <- as.character(round(yat,dig=dig_temp))
        ok <- length(yat_temp)==length(unique(yat_temp))
        dj=dj+1
      }
      
      axis(side=2,
           at=yat,
           labels=yat_temp,
           cex.axis=cex.axis,
           line=0,
           padj=0.5)
      
      if(j==1){
        h <- (ylim[2]-mean(ylim))/(ylim[2]-ylim[1])
        legend(x=leg_x_adj,
               y=+ylim[2] + h*leg_y,
               legend=estimators_names,
               col=cols,
               pch=center_dots,
               xpd=NA,
               bty="n",
               horiz=TRUE,
               cex=leg_cex)
      }
      if(j %% lxnames == 1 ){
        mtext(side=2,
              line=1.5,
              text="Relative bias",
              cex=cex.axis,
              xpd=NA)
      }
      
      for(k in 1:length(estimators)){
        x_center <- k/length(estimators)
        
        x_offset <-  -0.1
        #center_dots[k]
        #iqr <- quantile(results_list[[i]][[k]][,j],probs=c(0.025,0.25,0.5,0.75,0.975))
        mcse <- sd(results_list[[i]][[k]][,j])/sqrt(nrow(results_list[[i]][[k]]))
        mu <- mean(results_list[[i]][[k]][,j])
        up <- mu + 1.96*mcse
        down <- mu - 1.96*mcse
        
        if(up < ylim[1]){
          y0 <- (true_params[j]+3*ylim[1])/4
          arrows(x0=x_center,x1=x_center,y0=y0,y1=ylim[1],col=cols[k],lwd=0.5,length=0.1)
        } else if( down > ylim[2]){
          y0 <- (true_params[j]+3*ylim[2])/4
          arrows(x0=x_center,x1=x_center,y0=y0,y1=ylim[2],col=cols[k],lwd=0.5,length=0.1 )
        } else{
          intervalplot(y=mu,
                       pch=center_dots[k],
                       x=x_center+x_offset,
                       up=up,
                       down=down,
                       col=cols[k],
                       barwidth=barwidth)
        }
        
      }
      
      
    }
    
  
  }
  
  dev.off()
  
}


##
# end
##
