# Supplementary material for: Estimation in discrete time coarsened multivariate longitudinal models
Source: Stat Methods Med Res. 2023 Feb 12;32(4):806–19. doi: 10.1177/09622802231155010 (PMC10119900; doi:10.1177/09622802231155010)
Supplement: sj-zip-4-smm-10.1177_09622802231155010 - Supplemental material for Estimation in discrete time coarsened multivariate longitudinal models [file sj-zip-4-smm-10.1177_09622802231155010.zip › Scripts/Scripts/Method/Functions_plot/biasplot_estimators.R]

###
# plot compare scenarios

biasplot_estimators <- function(script,
                                path.save,
                                type="Estimate",
                                ylim=c(-1,1),
                                ref_estimator=1,
                                estimators,
                                estimators_names,
                                event_names,
                                figname="Biasplot",
                                n_samples=c(500,1000,10000),
                                mfrow=c(3,6),
                                width=12,
                                height=8,
                                leg_y=2,
                                cols,
                                leg_x_adj=-1,
                                leg_cex=1,
                                cex.axis=1,
                                outline=FALSE,
                                mar = c(4,3,3.5,1),
                                oma = c(2,0.5,2.5,0.5),
                                y_axis_adj=-0.5,
                                x_axis_adj=0.5){
  
  
  ###
  # load data for each script
  tab_list <- list()
  for(j in 1:length(n_samples)){
    tab <-  load(file=paste0(project.path,"Results\\Rdata\\",script,"_",n_samples[j],".Rdata"))
    tab_list[[j]] <- results
  }
  
  modelform   <- tab_list[[1]][[1]]$estimate[[1]]$model_formulas_truth
  
  n_pars      <- nrow(tab_list[[1]][[1]]$estimate[[1]]$est$summary)
  
  stopifnot(n_pars == mfrow[1]*mfrow[2])
  stopifnot(length(event_names)== nrow(modelform$parameters))
  
  
  true_params <- modelform$unique_parameters
  
  
  ### 
  # prepare parameter names
  names_temp <- colnames(modelform$parameters)[-c(1:4)]
  
  names_temp <- sapply(FU=function(x){
    x <- strsplit(x,split="[.]")[[1]]
    x[x %in% "state"]<-"S"
    x[x %in% 0:1000] <- paste0(x[x %in% 0:1000]," ")
    x[x %in% "had_index"]<-"had S"
    return(paste0(x,collapse=""))
  },names_temp)
  
  parameter_names <- c()
  
  for(j in 1:nrow(modelform$parameters)){
    those <- !is.na(modelform$active_parameters[j,-c(1:4)])
    parameter_names <- c(parameter_names,paste0(event_names[j],", ", names_temp[those] ))
  }
  
  ###
  # Extract estimate from each estimator across all sample sizes, all parameters
  
  extract_estimator <- function(tab,
                                estimator){
    nsims <- length(tab)
    
    ests <- lapply(FUN=function(x) x$estimate[[estimator]]$est$summary[,"Estimate"] - true_params ,tab)
    ests <- do.call(rbind,ests)
    return(ests)
  }
  
  
  results_list <- list()
  for(j in 1:length(n_samples)){
    results_list_inner <- list()
    
    tab <- tab_list[[j]]
    
    for(k in 1:length(estimators)){
      results_list_inner[[k]]<-extract_estimator(tab=tab,estimator=estimators[k])
    }
    results_list[[j]]<-results_list_inner
  }
  names(results_list)<-n_samples
  
  xnames <- n_samples
  xn <- (1:length(xnames))*length(estimators) - 2
  
  xlim <- c(min(xn)-length(estimators)/4,max(xn)+length(estimators)/2)
  
  
  ###
  # plot against xnames
  
  create_window <- function(main="",
                            ylim=c(0,1)){
    
    plot(xn,
         type="n",
         ylim=ylim,
         xlim=xlim,
         main=main,
         axes=FALSE,
         ylab="",
         xlab="",
         cex.main=1)
    
    axis(side=1,at=xn,labels=xnames,cex.axis=cex.axis)

    yat <- seq(from=ylim[1],to=ylim[2],length.out=5)
    axis(side=2,at=yat,cex.axis=cex.axis)
    
    xat <- c(xn)
    for(j in 1: length(yat)){
      lines(x=xat,y=rep(yat[j],length(xat)),col="grey",lty=1)
    }

    
  }
  
  figname <- paste0(script,"_",figname)
  
  pdf(file=paste0(path.save,"",figname,".pdf"),
      width=width,
      height=height)
  
  # histogram of bias
  par(mfrow=mfrow,mar=mar,oma=oma)
  
  for(i in 1:n_pars){
    parname <- parameter_names[i]
    create_window(main=parname,
                  ylim=ylim)
    
    
    for(k in 1:length(estimators)){
      bias <- c()
      mcse <- c()
      for(j in 1:length(n_samples)){
        ns <- length(results_list[[j]][[k]][,i])
        b_temp <- mean(results_list[[j]][[k]][,i])
        se_temp <- sqrt(sum((results_list[[j]][[k]][,i]-b_temp)^2)/(ns*(ns-1)))
        bias <- c(bias,b_temp)
        mcse <- c(mcse,se_temp)
      }
      offset <- (k-(length(estimators)+1)/2)/(1.2*length(estimators))
      
      x <- xn+offset
      points(x=x,y=bias,col=cols[k],lwd=1,cex=1)
   
      for(j in 1:length(n_samples)){
        lines(x=rep(x[j],2),y=c(bias[j]-mcse[j],bias[j]+mcse[j]),col=cols[k])
      }
      
      #lines(x=xn,y=bias-mcse,col=cols[k],lty=2)
      #lines(x=xn,y=bias+mcse,col=cols[k],lty=2)
    }
    
    if(i==1){
      legend(x=xn[1]+leg_x_adj,
             y=leg_y,
             legend=estimators_names,
             fill=cols,
             xpd=NA,
             bty="n",
             horiz=TRUE,
             cex=leg_cex)
    }
  }
  mtext(side=1,outer=TRUE,text="Sample size",line=0.5)
  
  dev.off()
  
}


##
# end
##
