# Supplementary material for: Estimation in discrete time coarsened multivariate longitudinal models
Source: Stat Methods Med Res. 2023 Feb 12;32(4):806–19. doi: 10.1177/09622802231155010 (PMC10119900; doi:10.1177/09622802231155010)
Supplement: sj-zip-4-smm-10.1177_09622802231155010 - Supplemental material for Estimation in discrete time coarsened multivariate longitudinal models [file sj-zip-4-smm-10.1177_09622802231155010.zip › Scripts/Scripts/Method/Functions_plot/boxplot_estimators_2.R]

###
# plot compare scenarios

boxplot_estimators_2 <- function(script,
                                 path.save,
                                 ylim=c(-1,1),
                                 estimators,
                                 estimators_names,
                                 event_names,
                                 figname="Boxplot",
                                 n_samples=500,
                                 mfrow=c(2,4),
                                 width=12,
                                 height=8,
                                 leg_y=2,
                                 cols,
                                 leg_x_adj=-1,
                                 leg_cex=1,
                                 cex.axis=1,
                                 outline=FALSE,
                                 mar = c(4,3,3.5,1),
                                 oma = c(2,0.5,2.5,0.5),
                                 x_srt=45,
                                 center_dots=NULL,
                                 y_axis_adj=-0.5,
                                 x_axis_adj=0.5){
  
  if(is.null(center_dots)){
    center_dots <- rep(1,length(estimators))
  }
  
  ###
  # load data for each script
  tab_list <- list()
  for(j in 1:length(n_samples)){
    tab <-  load(file=paste0(project.path,"Results\\Rdata\\",script,"_",n_samples[j],".Rdata"))
    tab_list[[j]] <- results
  }
  
  modelform   <- tab_list[[1]][[1]]$estimate[[1]]$model_formulas_truth
  
  n_pars      <- nrow(tab_list[[1]][[1]]$estimate[[1]]$est$summary)
  
  stopifnot(length(event_names)== nrow(modelform$parameters))
  
  true_params <- modelform$unique_parameters
  
  ### 
  # prepare parameter names
  names_temp <- colnames(modelform$parameters)[-c(1:4)]
  
  names_temp <- sapply(FU=function(x){
    x <- strsplit(x,split="[.]")[[1]]
    x[x %in% "state"]<-"S"
    x[x %in% 0:1000] <- paste0(x[x %in% 0:1000]," ")
    x[x %in% "had_index"]<-"had S"
    return(paste0(x,collapse=""))
  },names_temp)
  
  parameter_names <- c()
  
  for(j in 1:nrow(modelform$parameters)){
    those <- !is.na(modelform$active_parameters[j,-c(1:4)])
    parameter_names <- c(parameter_names,paste0(event_names[j],", ", names_temp[those] ))
  }
  
  ###
  # Extract estimate from each estimator across all sample sizes, all parameters
  
  extract_estimator <- function(tab,
                                estimator){
    nsims <- length(tab)
    
    ests <- lapply(FUN=function(x) x$estimate[[estimator]]$est$summary[,"Estimate"] - true_params ,tab)
    ests <- do.call(rbind,ests)
    return(ests)
  }
  
  results_list <- list()
  for(j in 1:length(n_samples)){
    results_list_inner <- list()
    
    tab <- tab_list[[j]]

    # extract bias
    for(k in 1:length(estimators)){
      results_list_inner[[k]]<-extract_estimator(tab=tab,estimator=estimators[k])
    }

    names(results_list_inner)<-estimators
    
    results_list[[j]]<-results_list_inner
  }
  
  names(results_list)<-n_samples
  
  xnames <- parameter_names
  xn <- (1:length(xnames))*length(estimators) - 2
  
  ###
  # plot against xnames
  
  xlim <- c(min(xn)-length(estimators)/4,max(xn)+length(estimators)/2)
  
  create_window <- function(main="",
                            ylim=c(0,1)){
    
    plot(xn,
         type="n",
         xlim=xlim,
         ylim=ylim,
         main=main,
         axes=FALSE,
         ylab="",
         xlab="",
         cex.main=1)
    
    axis(side=1,at=xn-1,labels=FALSE,cex.axis=cex.axis)
    text(y=rep(ylim[1]+y_axis_adj,length(xn)),
         x=xn+x_axis_adj-1,
         labels=xnames,
         cex=cex.axis,
         srt=x_srt,
         xpd=NA,
         pos=2)
    
    yat <- seq(from=ylim[1],to=ylim[2],length.out=5)
    axis(side=2,at=yat,cex.axis=cex.axis)
    
    
    for(j in 1:length(xnames)){
      if(j%%2 == 0){
        k <- 0:(1+length(estimators))
        x_center <- xn[j]-1
        
        x_offset <- (k-(length(estimators)+1)/2)/1.4
        x_offset <- c(min(x_offset),max(x_offset)) + x_center
        
        polygon(x=c(x_offset[1],x_offset[2],x_offset[2],x_offset[1]),
                y=c(ylim[1],ylim[1],ylim[2],ylim[2]),
                col="lightgrey",
                border=NA)
        
      }
    }
    
    xat <- c(min(xn)-1000,max(xn)+1)
    for(j in 1: length(yat)){
      lines(x=xat,y=rep(yat[j],length(xat)),col="darkgrey",lty=1)
    }
   
    mtext(side=2,line=2,text="Bias")
    
  }
  
  
  figname <- paste0(script,"_",figname)
  
  pdf(file=paste0(path.save,"",figname,".pdf"),
      width=width,
      height=height)
  

  
  # histogram of bias
  par(mfrow=mfrow,mar=mar,oma=oma)
  
  
  intervalplot <- function(y,x,up,low,box_up,box_low,col,barwidth=0.2,box_width=0.25,pch=15){
    points(x=x,y=y,col=col,pch=pch,cex=0.4)
    
    lines(x=c(x,x),y=c(up,box_up),col=col,lwd=0.5)
    lines(x=c(x,x),y=c(box_low,low),col=col,lwd=0.5)
    
    # box around Q1, Q3
    lines(x=c(x-box_width,x+box_width),y=c(box_up,box_up),col=col,lwd=0.5)
    lines(x=c(x-box_width,x+box_width),y=c(box_low,box_low),col=col,lwd=0.5)
    lines(x=c(x-box_width,x-box_width),y=c(box_up,box_low),col=col,lwd=0.5)
    lines(x=c(x+box_width,x+box_width),y=c(box_up,box_low),col=col,lwd=0.5)
    
    # horizontal lines
    lines(x=c(x-barwidth,x+barwidth),y=c(up,up),col=col,lwd=0.5)
    lines(x=c(x-barwidth,x+barwidth),y=c(low,low),col=col,lwd=0.5)
  }
  
  for(i in 1:length(n_samples)){
    create_window(main="",
                  ylim=ylim)
    
    
    for(j in 1:length(xnames)){
      for(k in 1:length(estimators)){
        x_center <- xn[j]-1
        
        x_offset <- (k-(length(estimators)+1)/2)/1.5
        center_dots[k]
        iqr <- quantile(results_list[[i]][[k]][,j],probs=c(0.025,0.25,0.5,0.75,0.975))
        
        intervalplot(y=iqr[3],
                     pch=center_dots[k],
                     x=x_center+x_offset,
                     box_up=iqr[4],
                     box_low=iqr[2],
                     up=iqr[5],
                     low=iqr[1],
                     col=cols[k])
        
        # bx <- boxplot(results_list[[i]][[k]][,j],
        #               outline=outline,
        #               add=TRUE,
        #               at=x_center+x_offset,
        #               names=FALSE,
        #               xlab ="",
        #               axes=FALSE,
        #               col=0,
        #               range=1,
        #               border=cols[k],
        #               boxwex=0.8,
        #               staplewex=1,
        #               outwex=1.2,
        #               whisklty=1)
      }
    }
    
    if(i==1){
      legend(x=xn[1]+leg_x_adj,
             y=leg_y,
             legend=estimators_names,
             col=cols,
             pch=center_dots,
             xpd=NA,
             bty="n",
             horiz=TRUE,
             cex=leg_cex)
    }
  }
  
  dev.off()
  
}


##
# end
##
