# Supplementary material for: Estimation in discrete time coarsened multivariate longitudinal models
Source: Stat Methods Med Res. 2023 Feb 12;32(4):806–19. doi: 10.1177/09622802231155010 (PMC10119900; doi:10.1177/09622802231155010)
Supplement: sj-zip-4-smm-10.1177_09622802231155010 - Supplemental material for Estimation in discrete time coarsened multivariate longitudinal models [file sj-zip-4-smm-10.1177_09622802231155010.zip › Scripts/Scripts/Method/Functions_plot/coverage_plot_estimators.R]

###
# plot compare scenarios

coverage_plot_estimators <- function(script,
                                     path.save,
                                     ylim=c(-1,1),
                                     estimators,
                                     estimators_names,
                                     event_names,
                                     figname="Boxplot",
                                     n_samples=500,
                                     mfrow=c(2,4),
                                     width=12,
                                     height=8,
                                     leg_y=2,
                                     cols,
                                     leg_x_adj=-1,
                                     leg_cex=1,
                                     cex.axis=1,
                                     outline=FALSE,
                                     center_dots=NULL,
                                     mar = c(4,3,3.5,1),
                                     oma = c(2,0.5,2.5,0.5),
                                     x_srt=45,
                                     y_axis_adj=-0.5,
                                     x_axis_adj=0.5,
                                     include_bars=TRUE,
                                     add_vlines=FALSE){
  
  if(is.null(center_dots)){
    center_dots <- rep(15,length(estimators))
  }
  
  ###
  # load data for each script
  tab_list <- list()
  for(j in 1:length(n_samples)){
    tab <-  load(file=paste0(project.path,"Results\\Rdata\\",script,"_",n_samples[j],".Rdata"))
    tab_list[[j]] <- results
  }
  
  modelform   <- tab_list[[1]][[1]]$estimate[[1]]$model_formulas_truth
  
  true_params <- modelform$unique_parameters
  
  n_pars      <- nrow(tab_list[[1]][[1]]$estimate[[1]]$est$summary)
  
  stopifnot(length(event_names)== nrow(modelform$parameters))

  ### 
  # prepare parameter names
  names_temp <- colnames(modelform$parameters)[-c(1:4)]
  
  names_temp <- sapply(FU=function(x){
    x <- strsplit(x,split="[.]")[[1]]
    x[x %in% "state"]<-"S"
    x[x %in% 0:1000] <- paste0(x[x %in% 0:1000]," ")
    x[x %in% "had_index"]<-"had S"
    return(paste0(x,collapse=""))
  },names_temp)
  
  parameter_names <- c()
  
  for(j in 1:nrow(modelform$parameters)){
    those <- !is.na(modelform$active_parameters[j,-c(1:4)])
    parameter_names <- c(parameter_names,paste0(event_names[j],", ", names_temp[those] ))
  }
  
  ###
  # Extract estimate from each estimator across all sample sizes, all parameters
  
  extract_estimator <- function(tab,
                                estimator){
    nsims <- length(tab)
    
    ests <- lapply(FUN=function(x) as.numeric(x$estimate[[estimator]]$est$summary[,"CI.lower"] <= true_params &  x$estimate[[estimator]]$est$summary[,"CI.upper"] >= true_params),tab)
    ests <- do.call(rbind,ests)
    return(ests)
  }
  
  results_list <- list()
  for(j in 1:length(n_samples)){
    results_list_inner <- list()
    
    tab <- tab_list[[j]]
    
    # extract bias
    for(k in 1:length(estimators)){
      results_list_inner[[k]]<-extract_estimator(tab=tab,estimator=estimators[k])
    }
    
    names(results_list_inner)<-estimators
    
    results_list[[j]]<-results_list_inner
  }
  
  names(results_list)<-n_samples
  
  xnames <- parameter_names
  
  #xnames <- gsub(xnames,pattern=",",replace="\n")
  
  xn <- (1:length(xnames))*length(estimators) - 2
  
  ###
  # plot against xnames
  
  xlim <- c(min(xn)-length(estimators)/4,max(xn)+length(estimators)/2)
  
  create_window <- function(main="",
                            ylim=c(0,1)){
    
    plot(xn,
         type="n",
         xlim=xlim,
         ylim=ylim,
         main=main,
         axes=FALSE,
         ylab="",
         xlab="",
         cex.main=1)
    
    #axis(side=1,at=xn-1,labels=FALSE,cex.axis=cex.axis)
    text(y=rep(ylim[1]+y_axis_adj,length(xn)),
         x=xn+x_axis_adj-1,
         labels=xnames,
         cex=cex.axis,
         srt=x_srt,
         xpd=NA,
         pos=2)#   pos=2
    
    yat <- seq(from=ylim[1],to=ylim[2],length.out=5)
    yat <- sort(c(yat,0.95))
    axis(side=2,
         at=yat,
         labels=paste0(yat*100,"%"),
         cex.axis=cex.axis,
         las=2)
    
    
    for(j in 1:length(xnames)){
      if(j%%2 == 0){
        k <- 0:(1+length(estimators))
        x_center <- xn[j]-1
        
        x_offset <- (k-(length(estimators)+1)/2)/1.3
        x_offset <- c(min(x_offset),max(x_offset)) + x_center
        
        polygon(x=c(x_offset[1],x_offset[2],x_offset[2],x_offset[1]),
                y=c(ylim[1],ylim[1],ylim[2],ylim[2]),
                col="lightgrey",
                border=NA)
        
      }
    }
    
    xat <- c(min(xn)-1000,max(xn)+1)
    for(j in 1: length(yat)){
      lines(x=xat,y=rep(yat[j],length(xat)),col="grey",lty=1)
    }
    
    lines(x=xat,y=rep(0.95,length(xat)),col="darkgrey",lty=1)
    
    mtext(side=2,line=2.5,text="Coverage")
    
  }
  
  intervalplot <- function(y,
                           x,
                           mc_se,
                           col,
                           mc_se_barwidth=0.2,
                           pch=15,
                           include_bars=TRUE,
                           add_vlines=FALSE){
    
    points(x=x,y=y,col=col,pch=pch,cex=0.5)
    
    if(include_bars){
      up  <- y+2*mc_se
      low <- y-2*mc_se
      lines(x=c(x,x),y=c(up,low),col=col,lwd=1)
      
      # horizontal lines
      lines(x=c(x-mc_se_barwidth,x+mc_se_barwidth),y=c(up,up),col=col,lwd=1)
      lines(x=c(x-mc_se_barwidth,x+mc_se_barwidth),y=c(low,low),col=col,lwd=1)
    } else if(add_vlines){
      lines(x=c(x,x),y=c(y,0.95),col=col,lwd=0.5)
    }
    
  }
  
  
  figname <- paste0(script,"_",figname)
  
  pdf(file=paste0(path.save,"",figname,".pdf"),
      width=width,
      height=height)
  
  # histogram of bias
  par(mfrow=mfrow,mar=mar,oma=oma)
  
  for(i in 1:length(n_samples)){
    create_window(main="",
                  ylim=ylim)
    
    for(j in 1:length(xnames)){
      for(k in 1:length(estimators)){
        x_center <- xn[j]-1
        
        x_offset <- (k-(length(estimators)+1)/2)/1.5
        
        y_val <- mean(results_list[[i]][[k]][,j])
        mc_se <- sqrt(y_val*(1-y_val)/length(results_list[[i]][[k]][,j]))
        
        intervalplot(y=y_val,
                     pch=center_dots[k],
                     x=x_center+x_offset,
                     mc_se=mc_se,
                     col=cols[k],
                     include_bars=include_bars,
                     add_vlines=add_vlines)
      }
    }
    
    if(i==1){
      legend(x=xn[1]+leg_x_adj,
             y=leg_y,
             legend=estimators_names,
             col=cols,
             pch=center_dots,
             xpd=NA,
             bty="n",
             horiz=TRUE,
             cex=leg_cex)
    }
  }
  
  dev.off()
  
}


##
# end
##
