# Supplementary material for: Estimation in discrete time coarsened multivariate longitudinal models
Source: Stat Methods Med Res. 2023 Feb 12;32(4):806–19. doi: 10.1177/09622802231155010 (PMC10119900; doi:10.1177/09622802231155010)
Supplement: sj-zip-4-smm-10.1177_09622802231155010 - Supplemental material for Estimation in discrete time coarsened multivariate longitudinal models [file sj-zip-4-smm-10.1177_09622802231155010.zip › Scripts/Scripts/Method/Functions_plot/joint_plot.R]

###
# Make join plot of some parameters for all of bias, empse, coverage

joint_plot <- function(script="simstudy_4_0.5",
                       path.save=plot_path,
                       estimators=c("NoFilter","EarlyCensor","IgnoreFilter","DirectML","MCEMDyn"),
                       estimators_names=c("MLE*","EarlyCensor","IgnoreV","DirectML","MCEM"),
                       event_names= c("AA","GnRH","Death"),
                       which_params=c("AA, S0 intercept","AA, S0 time"  ),
                       figname="Jointplot",
                       n_samples=c(500,1000,10000),
                       width=8,
                       height=6,
                       leg_y=0.12,
                       leg_x=0,
                       leg_cex=0.75,
                       cols=c("black","darkred","darkorange","darkgreen","darkblue"),
                       cex.axis=0.75,
                       center_dots=NULL,
                       mar = c(3,2,1,0.1),
                       oma = c(2,0.5,1,0.5),
                       dig=2,
                       ylim_scale_factor=1.4,
                       point_cex=0.75,
                       y_axt_adj=0.15,
                       xaxt_inds="all",
                       mains_inds="all",
                       param_cex=0.75,
                       ylims_path=NULL){
  
  if(!is.null(ylims_path)){
    loads <- load(ylims_path)
  }
 
  
  linecols <- apply(sapply(cols, col2rgb)/255, 2, 
                    function(x) 
                      rgb(x[1], x[2], x[3], alpha=0.25)) 
  
  if(is.null(center_dots)){
    center_dots <- rep(1,length(estimators))
  }
  
  ###
  # load data for each script
  tab_list <- list()
  for(j in 1:length(n_samples)){
    tab <-  load(file=paste0(project.path,"Results\\Rdata\\",script,"_",n_samples[j],".Rdata"))
    tab_list[[j]] <- results
  }
  
  modelform   <- tab_list[[1]][[1]]$estimate[[1]]$model_formulas_truth
  
  n_pars      <- nrow(tab_list[[1]][[1]]$estimate[[1]]$est$summary)
  
  stopifnot(length(event_names)== nrow(modelform$parameters))
  
  true_params <- modelform$unique_parameters
  
  ### 
  # prepare parameter names
  names_temp <- colnames(modelform$parameters)[-c(1:4)]
  
  
  names_temp <- sapply(FU=function(x){
    x <- strsplit(x,split="[.]")[[1]]
    x[x %in% "state"]<-"S"
    x[x %in% 0:1000] <- paste0(x[x %in% 0:1000]," ")
    x[x %in% "had_index"]<-"had S"
    return(paste0(x,collapse=""))
  },names_temp)
  
  parameter_names <- c()
  
  for(j in 1:nrow(modelform$parameters)){
    those <- !is.na(modelform$active_parameters[j,-c(1:4)])
    parameter_names <- c(parameter_names,paste0(event_names[j],", ", names_temp[those] ))
  }
  
  if(!is.null(which_params[1])){
    selected_params <- parameter_names %in% which_params
  } else{
    selected_params <- rep(TRUE,length(parameter_names))
  }
  
  
  ###
  # Extract estimate from each estimator across all sample sizes, all parameters
  
  extract_estimate <- function(tab,
                               estimator){
    nsims <- length(tab)
    
    ests <- lapply(FUN=function(x) x$estimate[[estimator]]$est$summary[,"Estimate"]  ,tab)
    ests <- do.call(rbind,ests)
    return(ests)
  }
  
  estimate_list <- list()
  for(j in 1:length(n_samples)){
    results_list_inner <- list()
    
    tab <- tab_list[[j]]
    
    # extract all estimates
    for(k in 1:length(estimators)){
      results_list_inner[[k]]<-extract_estimate(tab=tab,estimator=estimators[k])
    }
    
    names(results_list_inner)<-estimators
    
    estimate_list[[j]]<-results_list_inner
  }
  
  names(estimate_list)<-n_samples
  
  xnames <- parameter_names
  xnames <- gsub(xnames,pattern=",",replace="\n")
  
  
  
  ####
  # coverage
  extract_coverage <- function(tab,
                               estimator){
    nsims <- length(tab)
    
    ests <- lapply(FUN=function(x) as.numeric(x$estimate[[estimator]]$est$summary[,"CI.lower"] <= true_params &  x$estimate[[estimator]]$est$summary[,"CI.upper"] >= true_params),tab)
    ests <- do.call(rbind,ests)
    return(ests)
  }
  
  coverage_list <- list()
  for(j in 1:length(n_samples)){
    results_list_inner <- list()
    
    tab <- tab_list[[j]]
    
    # extract bias
    for(k in 1:length(estimators)){
      results_list_inner[[k]] <- extract_coverage(tab=tab,estimator=estimators[k])
    }
    
    names(results_list_inner)<-estimators
    
    coverage_list[[j]]<-results_list_inner
  }
  
  
  ###
  # Make plot
  create_est_window <- function(main="",
                                estimate_list,
                                index,
                                cex.axis=1,
                                ylim=NULL){
    
    xlim <- c(0,1)
    n <- length(estimate_list)
    n_ests <- length(estimate_list[[1]])
    
    means <- matrix(NA,ncol=n,nrow=n_ests)
    mcses <- matrix(NA,ncol=n,nrow=n_ests)
    
    for(j in 1:n){
      for(k in 1:n_ests){
        means[k,j] <- mean(estimate_list[[j]][[k]][,index])
        mcses[k,j] <- sd(estimate_list[[j]][[k]][,index])/sqrt(nrow(estimate_list[[j]][[k]]))  
      }
    }
    
    if(is.null(ylim[1])){
      ylim <- c(min(means-mcses*1.96*ylim_scale_factor,0),max(0,means+mcses*1.96*ylim_scale_factor))
    }
  
    yat <- seq(from=ylim[1],to=ylim[2],length.out=5)
    
    plot(x=1,
         y=true_params[index],
         type="n",
         xlim=xlim,
         ylim=ylim,
         main=main,
         axes=FALSE,
         ylab="",
         xlab="",
         cex.main=1)
    for(j in 1:length(yat)){
      lines(x=c(-1,2),y=c(yat[j],yat[j]),col="lightgrey",lty=2)
    }
    
    if(ylim[1]<0 & ylim[2]>0){
      yat <- sort(c(0,yat))
    }
    
    if(ylim[1]<=0 & ylim[2]>=0){
      lines(x=c(-1,2),y=c(0,0),col="black")
    }
    
    lines(x=c(-1,2),y=c(true_params[index],true_params[index]),col="darkgrey")
   
    
    yat_temp <- as.character(round(yat,dig=dig))
    dig_temp <- dig
    ok <- length(yat_temp)==length(unique(yat_temp))
    dj <- 1
    
    while(dj <=3 & !ok){
      dig_temp <- dig_temp + 1
      yat_temp <- as.character(round(yat,dig=dig_temp))
      ok <- length(yat_temp)==length(unique(yat_temp))
      dj=dj+1
    }
    
    axis(side=2,
         at=yat,
         labels=yat_temp,
         cex.axis=cex.axis,
         line=0,
         padj=0.5)
    
    ret<-list("means"=means,"mcses"=mcses,"ylim"=ylim)
    return(ret)
  }
  
  interval_est <- function(y,x,up,down,col,barwidth=0.2,pch=15){
    points(x=x,y=y,col=col,pch=pch,cex=point_cex)
    lines(x=c(x,x),y=c(up,down),col=col,lwd=0.5)
    
    # horizontal lines
    lines(x=c(x-barwidth,x+barwidth),y=c(up,up),col=col,lwd=0.5)
    lines(x=c(x-barwidth,x+barwidth),y=c(down,down),col=col,lwd=0.5)
  }
  
  
  create_empse_window <- function(main="",
                                  estimate_list,
                                  index,
                                  cex.axis=1,
                                  ylim=NULL){
    
    xlim <- c(0,1)
    n <- length(estimate_list)
    n_ests <- length(estimate_list[[1]])
    
    means <- matrix(NA,ncol=n,nrow=n_ests)
    mcses <- matrix(NA,ncol=n,nrow=n_ests)
    
    for(j in 1:n){
      for(k in 1:n_ests){
        x <- estimate_list[[j]][[k]][,index]
        means[k,j] <- sqrt( sum( (mean(x)-x)^2 )/(length(x) -1)  )
        mcses[k,j] <- sqrt( sum( (mean(x)-x)^2 )/(length(x) -1)  ) /sqrt(2*( length(x)-1 ) ) 
      }
    }
    
    if(is.null(ylim[1])){
      ylim <- c(min(means-mcses*1.96*ylim_scale_factor,0),max(means+mcses*1.96*ylim_scale_factor))
    }
    
    yat <- seq(from=ylim[1],to=ylim[2],length.out=5)
    
    plot(x=1,
         y=true_params[index],
         type="n",
         xlim=xlim,
         ylim=ylim,
         main=main,
         axes=FALSE,
         ylab="",
         xlab="",
         cex.main=1)
    
    for(j in 1:length(yat)){
      lines(x=c(-1,2),y=c(yat[j],yat[j]),col="lightgrey",lty=2)
    }
    
    if(ylim[1]<0 & ylim[2]>0){
      yat <- sort(c(0,yat))
    }
    
    
    
    #if(ylim[1]<0 & ylim[2]>0){
    #  lines(x=xlim,y=c(0,0),col="black")
    #}
    
    yat_temp <- as.character(round(yat,dig=dig))
    dig_temp <- dig
    ok <- length(yat_temp)==length(unique(yat_temp))
    dj <- 1
    
    while(dj <=3 & !ok){
      dig_temp <- dig_temp + 1
      yat_temp <- as.character(round(yat,dig=dig_temp))
      ok <- length(yat_temp)==length(unique(yat_temp))
      dj=dj+1
    }
    
    axis(side=2,
         at=yat,
         labels=yat_temp,
         cex.axis=cex.axis,
         line=0,
         padj=0.5)
    
    
    ret<-list("means"=means,"mcses"=mcses,"ylim"=ylim)
    return(ret)
  }
  
  interval_empse <- function(y,x,up,down,col,barwidth=0.2,pch=15){
    points(x=x,y=y,col=col,pch=pch,cex=point_cex)
    lines(x=c(x,x),y=c(up,down),col=col,lwd=0.5)
    
    # horizontal lines
    lines(x=c(x-barwidth,x+barwidth),y=c(up,up),col=col,lwd=0.5)
    lines(x=c(x-barwidth,x+barwidth),y=c(down,down),col=col,lwd=0.5)
  }
  
  
  ###
  # coverage plot
  create_coverage_window <- function(main="",
                                     estimate_list,
                                     index,
                                     cex.axis=1){
    
    xlim <- c(0,1)
    n <- length(estimate_list)
    n_ests <- length(estimate_list[[1]])
    
    means <- matrix(NA,ncol=n,nrow=n_ests)
    mcses <- matrix(NA,ncol=n,nrow=n_ests)
    
    for(j in 1:n){
      for(k in 1:n_ests){
        x <- estimate_list[[j]][[k]][,index]
        means[k,j] <- mean(x)
        mcses[k,j] <- sqrt(mean(x)*(1-mean(x) )/length(x)   )
      }
    }
    
    
    ylim <- c(0,1)
    yat <- seq(from=ylim[1],to=ylim[2],length.out=5)
    yat <- sort(c(yat,0.95))
    
    plot(x=1,
         y=true_params[index],
         type="n",
         xlim=xlim,
         ylim=ylim,
         main=main,
         axes=FALSE,
         ylab="",
         xlab="",
         cex.main=1)
    
    for(j in 1:length(yat)){
      lines(x=c(-1,2),y=c(yat[j],yat[j]),col="lightgrey",lty=2)
    }
    lines(x=c(-1,2),y=c(0.95,0.95),col="darkgrey")
    
    axis(side=2,
         at=yat,
         labels=paste0(100*yat,"%"),
         cex.axis=cex.axis,
         line=0,
         padj=0.5)
    
    ret<-list("means"=means,"mcses"=mcses,"ylim"=ylim)
    return(ret)
  }
  
  interval_coverage <- function(y,
                                x,
                                mc_se,
                                col,
                                mc_se_barwidth=0.2,
                                pch=15,
                                include_bars=TRUE,
                                add_vlines=FALSE){
    
    points(x=x,y=y,col=col,pch=pch,cex=point_cex)
    
    if(include_bars){
      up  <- y+2*mc_se
      low <- y-2*mc_se
      lines(x=c(x,x),y=c(up,low),col=col,lwd=1)
      
      # horizontal lines
      lines(x=c(x-mc_se_barwidth,x+mc_se_barwidth),y=c(up,up),col=col,lwd=1)
      lines(x=c(x-mc_se_barwidth,x+mc_se_barwidth),y=c(low,low),col=col,lwd=1)
    } else if(add_vlines){
      lines(x=c(x,x),y=c(y,0.95),col=col,lwd=0.5)
    }
    
  }
  
  
  
  
  
  
  
  
  
  
  
  
  
  ###
  # plot 
  n_rows <- sum(selected_params)
  n_estimators <- length(estimators)
  
  figname <- paste0(script,"_",figname)
  print(figname)
  pdf(file=paste0(path.save,"",figname,".pdf"),
      width=width,
      height=height)
  
  par(mfrow=c(n_rows,3),mar=mar,oma=oma)
  if(xaxt_inds %in% "bottom"){
    xaxt_inds <- n_rows
  } else{
    xaxt_inds <- 1:n_rows
  }
  
  if(mains_inds %in% "top"){
    mains_inds <- 1
  } else {
    mains_inds <- 1:n_rows
  }
  
  # i = which parameter
  est_list <- list() # save to tune ylims
  for(i in 1:n_rows){
    est_list_param <- list()
    index <- which(selected_params)[i]
    
    ###
    # Bias
    main=""
    if(i %in% mains_inds){main <- "Relative bias"}
    
    if(!is.null(ylims_path)){
      ylim <- ylims_all[[index]]$est
    } else {
      ylim <- NULL
    }
    
    ests <- create_est_window(main=main,
                              estimate_list=estimate_list,
                              index=index,
                              cex.axis=cex.axis,
                              ylim=ylim)
    est_list_param$est <- ests$ylim
    yl <- diff(ests$ylim)
    
    for(k in 1:n_estimators){
      x_center <- k/n_estimators-0.5/n_estimators
      offsets <- 1:length(n_samples)/length(n_samples)
      offsets <- offsets-mean(offsets)
      offsets <- 0.75*offsets/(n_estimators)
      lines(x=x_center+offsets,
            y=ests$means[k,],
            col=linecols[k],lty=2)
      
      #print(x_center)
      for(j in 1:length(n_samples)){
        x_offset <-  offsets[j]
        mcse <- ests$mcses[k,j]
        mu <- ests$means[k,j]
        up <- mu + 1.96*mcse
        down <- mu - 1.96*mcse
        
        barwidth <- 0.25/n_estimators/length(n_samples)
        interval_est(y=mu,
                     pch=center_dots[k],
                     x=x_center+x_offset,
                     up=up,
                     down=down,
                     col=cols[k],
                     barwidth=barwidth)
        if(i %in% xaxt_inds){
          text(x=x_center+x_offset,
               y=ests$ylim[1]-y_axt_adj*yl,
               labels=paste0(n_samples[j]),
               srt=45,
               xpd=NA,
               cex=cex.axis,
               pos=3)
        }
        #print(x_center+x_offset)
      }
    }
    if(i %in% xaxt_inds){
      text(x=offsets[1],
           y=ests$ylim[1]-y_axt_adj*yl,
           labels="N",
           srt=45,
           xpd=NA,
           cex=cex.axis,
           pos=3)
    }
    
    
    if(i==1){
      legend(x=leg_x,
             y=ests$ylim[2]+leg_y*yl,
             legend=estimators_names,
             col=cols,
             pch=center_dots,
             xpd=NA,
             bty="n",
             horiz=TRUE,
             cex=leg_cex)
    }
    
    mtext(text=parameter_names[selected_params][i],side=2,line=2,cex=param_cex)
    
    ###
    # Empse
    main=""
    if(i %in% mains_inds)  main <- "EmpSE"
    
    if(!is.null(ylims_path)){
      ylim <- ylims_all[[index]]$empse
    } else {
      ylim <- NULL
    }
    
    ests <- create_empse_window(main=main,
                                estimate_list=estimate_list,
                                index=index,
                                cex.axis=cex.axis,
                                ylim=ylim)
    
    
    yl <- diff(ests$ylim)
    est_list_param$empse <- ests$ylim
    for(k in 1:n_estimators){
      x_center <- k/n_estimators-0.5/n_estimators
      offsets <- 1:length(n_samples)/length(n_samples)
      offsets <- offsets-mean(offsets)
      offsets <- 0.75*offsets/(n_estimators)
      lines(x=x_center+offsets,
            y=ests$means[k,],
            col=linecols[k],
            lty=2)
      #print(x_center)
      for(j in 1:length(n_samples)){
        x_offset <-  offsets[j]
        mcse <- ests$mcses[k,j]
        mu <- ests$means[k,j]
        up <- mu + 1.96*mcse
        down <- mu - 1.96*mcse
        
        barwidth <- 0.25/n_estimators/length(n_samples)
        interval_est(y=mu,
                     pch=center_dots[k],
                     x=x_center+x_offset,
                     up=up,
                     down=down,
                     col=cols[k],
                     barwidth=barwidth)
        if(i %in% xaxt_inds){
          text(x=x_center+x_offset,
               y=ests$ylim[1]-y_axt_adj*yl,
               labels=paste0(n_samples[j]),
               srt=45,
               xpd=NA,
               cex=cex.axis,
               pos=3)
        }
        #print(x_center+x_offset)
      }
    }
    
    if(i %in% xaxt_inds){
      text(x=offsets[1],
           y=ests$ylim[1]-y_axt_adj*yl,
           labels="N",
           srt=45,
           xpd=NA,
           cex=cex.axis,
           pos=3)
    }
    ### 
    # Coverage
    main=""
    if(i %in% mains_inds) main <- "Coverage"
    ests<-create_coverage_window(main=main,
                                 estimate_list=coverage_list,
                                 index=index,
                                 cex.axis=cex.axis)
    est_list_param$coverage <- ests$ylim
    yl <- diff(ests$ylim)
    
    for(k in 1:n_estimators){
      x_center <- k/n_estimators-0.5/n_estimators
      offsets <- 1:length(n_samples)/length(n_samples)
      offsets <- offsets-mean(offsets)
      offsets <- 0.75*offsets/(n_estimators)
      
      #print(x_center)
      for(j in 1:length(n_samples)){
        x_offset <-  offsets[j]
        mcse <- ests$mcses[k,j]
        mu <- ests$means[k,j]
        up <- mu + 1.96*mcse
        down <- mu - 1.96*mcse
        
        barwidth <- 0.5/n_estimators/length(n_samples)
        interval_coverage(y=mu,
                          pch=center_dots[k],
                          x=x_center+x_offset,
                          mc_se=mcse,
                          col=cols[k],
                          mc_se_barwidth=barwidth,
                          include_bars=FALSE,
                          add_vlines=TRUE)
        if(i %in% xaxt_inds){
          text(x=x_center+x_offset,
               y=ests$ylim[1]-y_axt_adj*yl,
               labels=paste0(n_samples[j]),
               srt=45,
               xpd=NA,
               cex=cex.axis,
               pos=3)
        }
        #print(x_center+x_offset)
      }
    }
    if(i %in% xaxt_inds){
      text(x=offsets[1],
           y=ests$ylim[1]-y_axt_adj*yl,
           labels="N",
           srt=45,
           xpd=NA,
           cex=cex.axis,
           pos=3)
    }
    
    est_list[[i]]<-est_list_param
    
  }
  
  dev.off()
  return(est_list)
}

###
# End
###
