# Supplementary material for: Estimation in discrete time coarsened multivariate longitudinal models
Source: Stat Methods Med Res. 2023 Feb 12;32(4):806–19. doi: 10.1177/09622802231155010 (PMC10119900; doi:10.1177/09622802231155010)
Supplement: sj-zip-4-smm-10.1177_09622802231155010 - Supplemental material for Estimation in discrete time coarsened multivariate longitudinal models [file sj-zip-4-smm-10.1177_09622802231155010.zip › Scripts/Scripts/Method/Functions_plot/plot_model.R]

###
# Plot model

plot_model <- function(model_formulas,
                       sampled_data=NULL,
                       path.save="C:\\Users\\Marcus\\OneDrive\\CIM\\Survival imputation\\Implementation\\Results\\Figures\\",
                       figname="simstudy_1",
                       mfrow=c(1,3),
                       width=12,
                       height=8,
                       silent=TRUE,
                       tau=10,
                       cols=1:3,
                       marginal=TRUE,
                       leg_x=0.5,
                       leg_y=1,
                       ylim=c(0,1),
                       x_axt_by=1,
                       leg_cex=1,
                       state_names=NULL,
                       event_names=NULL,
                       cuminc_outcomes=list(c(2:3),c(3)),
                       plot_cuminc=FALSE,
                       plot_as_polygon=TRUE,
                       leg_ingore_first=FALSE){
  
  
  jump_indices <- model_formulas$jump_indices
  
  parameter_names <- model_formulas$graph$name

  if(is.null(state_names)){
    state_names <- parameter_names
  }
  
  if(is.null(sampled_data)){
    ###
    # compute realizations
    if(!silent){print("Computing realizations...")}
    realizations <- compute_realizations(model_graph=model_formulas,
                                         tau=tau,
                                         silent=silent)
    
    if(!silent){paste0("Number of realizations: ", nrow(realizations$realizations))}
    
    # reduce tree
    # if(!silent){print("Reducing the tree...")}
    # realizations <- remove_incompatible_realizations(realizations,
    #                                                  silent=silent)
    
    #if(!silent){paste0("Number of realizations after reduction: ", nrow(realizations$realizations))}
    
    # create design matrix for models 
    if(!silent){print("Compute history covariates...")}
    #realizations <- compute_history(realizations,
    #                                silent=silent) # contains all realizations, all jump indices
    
    realizations$realizations <- create_generic_covariates(realizations$realizations,
                                                           model_graph=model_formulas)
    
    # prepare model matrix
    if(!silent){print("Computing model matrix...")}
    model_matrix  <- compute_model_maxtrix(data=realizations$realizations,
                                           model_graph=realizations$model_graph,
                                           silent=silent)
    
    # predict
    if(!silent){print("Predicting...")}
    predictions   <- predict_model(data=model_matrix,
                                   model_formulas,
                                   silent=silent)
    
    colnames(predictions)<-paste0("p.",colnames(predictions))
    
    p <- rep(0,nrow(predictions))
    
    data <- realizations$realizations
    
    for(j in 1:length(jump_indices)){
      p <- p + as.numeric(data$jump_index %in% jump_indices[j])*predictions[,j]
    }
    ###
    
    data$p <- p
  } else{
    data <- sampled_data
  }
  
 
  
  DD <- data %>%
    select(current_state,time,jump_index,p) 
  
  ###
  # Compute hazards
  
  timespan <- 1:tau
  jt <-  jump_indices
  mat <- matrix(0,ncol=length(jt),nrow=max(timespan))
  
  matlist <- list()
  states <-  model_formulas$nonabs
  
  
  temp <- mat
  for(j in 1:ncol(mat)){
    for(time in timespan){
      urval <- DD$time %in% time & DD$jump_index %in% jt[j] 
      if(any(urval) ){
        temp[time,j] <- sum(DD$p[ DD$time %in% time & DD$jump_index == jt[j] ])/sum(DD$p[ DD$time %in% time  ])
      }
    }
  }
  matlist[["any"]]<-temp
  
  for(cs in 1:length(states)){
    temp <- mat
    for(j in 1:ncol(mat)){
      for(time in timespan){
        urval <- DD$time==time & DD$jump_index == jt[j] & DD$current_state == states[cs]
        if(any(urval) ){
          temp[time,j] <- sum(DD$p[DD$time==time & DD$jump_index == jt[j] & DD$current_state == states[cs]])/sum(DD$p[DD$time==time  & DD$current_state == states[cs]])
        }
      }
    }
    matlist[[cs+1]] <- temp
  }
  names(matlist)[-1]<-states
  
  # cols <- rev(cols)
  if(!marginal){
    matlist <- matlist[-1]
  }

  
  pdf(file=paste0(path.save,"Model_hazards_",figname,".pdf"),
      width=width,
      height=height)
  
  par(mfrow=mfrow,
      mar=c(3,3,1,1),
      oma=c(0.5,0.5,0.5,0.5))
  
  plot_matlist <-function(matlist,
                          ylab="Probability",
                          plot_legend=TRUE,
                          plot_as_polygon=TRUE,
                          leg_ingore_first=FALSE,
                          ylim=c(0,1)){
    
    for(j in 1:length(matlist)){
      
      temp     <- matlist[[j]]
      tempname <- names(matlist)[j]
      mult_dim <- FALSE
      if(class(temp)[1] %in% "matrix"){
        mult_dim <- TRUE
        temp     <- t(apply(FUN=cumsum,temp[,ncol(temp):1],1)) # sum over rows  to stack
      }
   
      
      plot(1:1,
           type="n",
           xlim=c(0,max(timespan)),
           ylim=ylim,
           main=paste0("Current state: ",state_names[j]),
           xlab="",
           ylab="",axes=FALSE)
      
      xat <- sort(unique(c(1,seq(from=0,to=tau,by=x_axt_by))))
      xat <- xat[xat>0]
      axis(side=1,at=xat-0.5,labels=xat)
      axis(side=2,at=c(0,0.1,0.2,0.3,0.4,0.5,0.6,0.7,0.8,0.9,1))
      
      mtext(side=1,text="Time",line=2.5,cex=1)
      mtext(side=2,text=ylab,line=2,cex=1)
      if(mult_dim){
        
        for(k in ncol(temp):1){
       
          
          if(plot_as_polygon){
            xtemp <- rep(timespan,each=2) + rep(c(0,1),length(timespan)) -1
            ytemp <- c(rep(temp[,k],each=2),rep(0,length(timespan)*2))
            polygon(x=c(xtemp,rev(xtemp)),y=ytemp,col=rev(cols)[k],border=NA)
          } else{
            xtemp <- timespan -0.5
            ytemp <- temp[,k]
            if(j>1){
              ytemp <- ytemp[-1]
              xtemp <- xtemp[-1]
            }
         
            lines(x=xtemp,y=ytemp,col=rev(cols)[k],lwd=1)
            points(x=xtemp,y=ytemp,col=rev(cols)[k],lwd=2,cex=0.25)
            #points(x=xtemp,y=ytemp,col=rev(cols)[k],lwd=2)
          }
          
        }
      } else{
        xtemp <- rep(timespan,each=2) + rep(c(0,1),length(timespan)) -1
        ytemp <- c(rep(temp,each=2),rep(0,length(timespan)*2))
        
        if(plot_as_polygon){
          polygon(x=c(xtemp,rev(xtemp)),y=ytemp,col=rev(cols)[1],border=NA)
        } else{
          xtemp <- timespan -0.5
          ytemp <- temp[,k]
          
          # not in state S0
          if(j>1){
            ytemp <- ytemp[-1]
            xtemp <- xtemp[-1]
          }
          lines(x=xtemp,y=ytemp,col=rev(cols)[k])
          points(x=xtemp,y=ytemp,col=rev(cols)[k],lwd=2,cex=0.25)
        }
      }
    
      
      if(j==1 & plot_legend){
        if(!is.null(event_names)){
          leg_names <- event_names
        } else{
          leg_names <- paste0(parameter_names," (Event: ",jt,")")
        }
        
        leg_cols <- cols
        if(leg_ingore_first){
          leg_names <- leg_names[-1]
          leg_cols <- leg_cols[-1]
        }
        
        #if(plot_as_polygon){
          legend(x=leg_x,
                 y=leg_y,
                 legend=leg_names,
                 fill=leg_cols,
                 horiz=FALSE,
                 cex=leg_cex ,
                 xpd=NA,
                 bty="n")
        #} 
        
      }
      
    }
  }
  
  plot_matlist(matlist,
               plot_as_polygon=plot_as_polygon,
               leg_ingore_first=leg_ingore_first,
               ylim=ylim)
  
  if(plot_cuminc){
    # Cumulative incidence
    matlist2 <- matlist
    
    for(j in 1:length(matlist2)){
      
      survp <- matlist2[[j]][,-cuminc_outcomes[[j]]]
      
      if(class(survp)[1] %in% "matrix"){
        survp <- apply(FUN=sum,survp,MARGIN=1)
      }
      
      if(survp[1]==0){
        survp[1]=1
      } 
      
      survp <- cumprod(survp)
      survp <- c(1,survp[-length(survp)])
      temp  <- matlist2[[j]]*survp
      temp  <- apply(FUN=cumsum,temp,MARGIN=2)
      temp  <- temp[,cuminc_outcomes[[j]]]
      
      matlist2[[j]] <- temp
    }
    
    plot_matlist(matlist2,
                 plot_legend = FALSE,
                 ylab="Cumulative incidence",
                 plot_as_polygon=plot_as_polygon,
                 leg_ingore_first=leg_ingore_first,
                 ylim=ylim)
  }

  dev.off()
}

###
# end
###
