# Supplementary material for: Estimation in discrete time coarsened multivariate longitudinal models
Source: Stat Methods Med Res. 2023 Feb 12;32(4):806–19. doi: 10.1177/09622802231155010 (PMC10119900; doi:10.1177/09622802231155010)
Supplement: sj-zip-4-smm-10.1177_09622802231155010 - Supplemental material for Estimation in discrete time coarsened multivariate longitudinal models [file sj-zip-4-smm-10.1177_09622802231155010.zip › Scripts/Scripts/Method/Functions_simulate/compute_history.R]

###
# Create a data matrix

compute_history <- function(realizations,
                            silent=TRUE){
  
  start_time <- Sys.time()
  
  ref <- realizations$model_graph$ref

  jump_indices <- realizations$model_graph$jump_indices # indices
  
  ### 
  # helper function
  # extracts information: 
  # time in current state
  # time since first reached each index
  # time since last reached index index
  # indicator of having had each index
  # temp <- temp[[11]]
  
  extract_info <- function(temp){
    
    temp_path <- temp$path 
    temp_time <- temp$time
    
    # initialize variables 
    cs                <- temp$current_state     # current state is ref if index == ref
    time_in_current   <- 1 # time in state = 1 if it was just reached
    n_indices         <- length(jump_indices)
    had_index                <- rep(FALSE,n_indices)
    time_since_first_index   <- rep(0,n_indices) # time since first 
    time_since_last_index    <- rep(0,n_indices) # time since last 
    
    # extract path
    path <- as.numeric(strsplit(temp_path,split="[|]")[[1]])
    
    pos      <- which(!path %in% ref)
    
    # has moved to another state
    if(length(pos)>0){
      nonref   <- path[pos]
      cs       <- nonref[length(nonref)] # last non-ref is current state
      pos      <- which(path %in% cs & !path %in% ref)
      time_in_current <- temp_time - max(pos) + 1
    } else{ # still in reference state
      time_in_current <- temp_time
    }

    for(i in 1:n_indices){
      had_index[i] <- as.numeric(jump_indices[i] %in% path)
      pos <- which(path %in% jump_indices[i])
      #had_index[i] <- length(pos)>0
      if(had_index[i]==1){
        time_since_first_index[i] <-  temp_time - min(pos,Inf) + 1
        time_since_last_index[i]  <-  temp_time - max(pos,-Inf) + 1
        
      }
    }
    
    names(cs)                     <- "current_state"
    names(time_in_current)        <- "time_in_current_state"
    names(had_index)              <- paste0("had_index.",jump_indices)
    names(time_since_first_index) <- paste0("time_since_first_index.",jump_indices)
    names(time_since_last_index)  <- paste0("time_since_last_index.",jump_indices)
    

    ret <- as.data.frame(t(c(cs,
                             time_in_current,
                             had_index,
                             time_since_first_index,
                             time_since_last_index)),stringsAsFactors=FALSE)
    
    return(ret)
  } 
  
  # compute information for each row
  temp <- split(realizations$realizations,
                f=1:nrow(realizations$realizations))
  
  temp <- lapply(FUN=extract_info,temp)
  
  temp <- do.call(rbind,temp)
 
  realizations$realizations <- cbind(realizations$realizations %>% select(-current_state),temp)

  if(!silent){print(Sys.time() - start_time)}
  
  return(realizations)
}


###
# End
###
