# Supplementary material for: Estimation in discrete time coarsened multivariate longitudinal models
Source: Stat Methods Med Res. 2023 Feb 12;32(4):806–19. doi: 10.1177/09622802231155010 (PMC10119900; doi:10.1177/09622802231155010)
Supplement: sj-zip-4-smm-10.1177_09622802231155010 - Supplemental material for Estimation in discrete time coarsened multivariate longitudinal models [file sj-zip-4-smm-10.1177_09622802231155010.zip › Scripts/Scripts/Method/Functions_simulate/compute_J.R]

###
# Compute J = indicator of which realizations that can occur
# data = sampled_data


compute_J <- function(data,
                      model_formulas){
  
  ref           <- model_formulas$ref
  jump_indices  <- model_formulas$jump_indices
  nonabs        <- model_formulas$nonabs
  
  data <- data %>% 
    arrange(sample_index,time) %>% 
    mutate(missing_jump = (jump_index %in% ref & V0==0) ) 
  

  # invert B to be used looking into future
  exclude_future_indices <- invert_B(model_formulas = model_formulas)
  
  J <- matrix(1,ncol=model_formulas$n_indices,nrow=nrow(data))
  
  # helper function
  search_future <- function(temp,inds){
    a <- grepl(temp,pattern=inds)
    a <- rev(cumsum(rev(a)))
    return(a >0)
  }
  
  # these indices can only occur a number of times
  if(any( !exclude_future_indices %in% "" )){
    the_ones <- which(jump_indices %in% nonabs  & !exclude_future_indices %in% "")
    
    # temp=data$jump_index[data$sample_index==30]
    
    for(j in the_ones){
      data <- data %>% 
        group_by(sample_index) %>%
        mutate(had_future = missing_jump & search_future(temp=jump_index,
                                                         inds=exclude_future_indices[j])  ) %>%
        ungroup()
      
      J[,jump_indices %in% jump_indices[j] ] <- as.numeric(!data$had_future)
    }
    
  }

  V <- data %>% select(c(   paste0("V",model_formulas$jump_indices) ))
  
  # set events that are observable to zero 
  J <- J*(1-V)
  
  colnames(J)<-paste0("J.",jump_indices)
  
  J <- as.data.frame(J)
  J$sample_index <- data$sample_index
  J$time         <- data$time
  
  if("latent_index" %in% colnames(data)){
    J$latent_index <- data$latent_index
  }
  
  return(J)
}
