# Supplementary material for: Estimation in discrete time coarsened multivariate longitudinal models
Source: Stat Methods Med Res. 2023 Feb 12;32(4):806–19. doi: 10.1177/09622802231155010 (PMC10119900; doi:10.1177/09622802231155010)
Supplement: sj-zip-4-smm-10.1177_09622802231155010 - Supplemental material for Estimation in discrete time coarsened multivariate longitudinal models [file sj-zip-4-smm-10.1177_09622802231155010.zip › Scripts/Scripts/Method/Functions_simulate/compute_realizations.R]

# this gives all paths, treats all nonabsorbing events as recurrent,
# so cases that cannot occur need to be removed 

compute_realizations <- function(model_graph,
                                 tau,
                                 time_start=1,
                                 silent=TRUE){
  
  ###
  # helper function
  split_me <- function(x){strsplit(x,split="[|]")[[1]]}
  
  ###
  # Helper function: searches for past occurencies of indices of certain type
  search_occurences <- function(occurences,indices){
    # count number of times indices occur in occurences
    x       <- strsplit(as.character(occurences),split="[|]")[[1]]
    indices <- strsplit(as.character(indices),split="[|]")[[1]]
    
    y <- sum(x %in% indices)
    
    return(y)
  }
  
  
  start_time <- Sys.time()
  
  # unpack stuff
  jump_indices <- model_graph$jump_indices
  abs        <- model_graph$abs # indices
  n_abs      <- model_graph$n_abs # amount
  nonabs     <- model_graph$nonabs # indices
  n_nonabs   <- model_graph$n_nonabs # amount
  ref        <- model_graph$ref # reference index
  
  n_times  <- tau-time_start+1
  
  
  MG <- model_graph$graph

  reals_list <- list()

  reals_list[[1]] <- MG %>% 
    mutate(current_state=ref,
           time=1,
           path=paste0(ref),
           all_jumps=paste0(jump_indices,collapse="|"))  %>% 
    relocate(current_state,time,path)

  
  # step forward in time
  if(tau>1){
    for(i in 2:tau){
      # extract past where jumps occurend into non-absorbing states 
      new <- reals_list[[i-1]]  %>% 
        
        filter(!jump_index %in% abs) %>% 
        
        mutate(time=i,
               current_state=jump_index) %>% 
        
        select(current_state,path,time) %>% 
        
        mutate(path=paste0(path,"|",current_state))     %>%
        
        rowwise() %>%
        
        merge(MG) %>% 
        
        rowwise() %>%
        
        ###
        # remove jump indices of certain types incompatible with the past
        # defines B essentially
        mutate(had_past   = search_occurences(path,exclude_past)) %>%
        
        mutate(erase= had_past>0 ) %>%
        
        filter(!erase) %>%
        
        ungroup() %>%
        
        group_by(path) %>%
        
        mutate(all_jumps = paste0(unique(jump_index),collapse="|") ) %>%
        
        select(-c(had_past,erase)) %>%
        
        relocate(current_state,time,path)  %>%
        
        ungroup() 
      
      reals_list[[i]] <- new
    }
  }

  realizations <- do.call(rbind,reals_list)

  # remove rows that are in absorbing states
  realizations <- realizations %>%
    mutate(is_end=class %in% "absorbing" | time %in% tau,
           sample_index=0,
           full_path=paste0(path,"|",jump_index))
  
  ###
  # Compute U
  if(model_graph$U$censor){
    realizations_u <- data.frame("time"=rep(1:tau,2),
                                 "U"=c(rep(0,tau),rep(1,tau)) )
  } else{
    realizations_u <- NULL
  }

  ### 
  # compute V
  # To do: make more complex by iterating over all combinations of 0-1 - growing the tree
  if(model_graph$V$filter){
    
    realizations_v <- data.frame("time"=1:tau,
                                 "p"=1)
    
    realizations_v[[paste0("V",model_graph$ref)]] <- 1
    
    for(j in model_graph$nonref ){
      
      vj <- 1
      
      if(model_graph$V$active[j]){
        if(model_graph$V$deterministic[j]){
          
          prob <- model_graph$V$parameters[[j]]
          
          vj <- as.numeric(!realizations_v$time %in% model_graph$V$deterministic_times[[j]])
          vj_not_filtered <- vj*0+1
          vj <- c(vj,vj_not_filtered)
          
          realizations_v <- rbind(realizations_v %>% mutate(p=p*prob),realizations_v %>% mutate(p=p*(1-prob)))
        }
      }
      
      realizations_v[[paste0("V",j)]] <- vj
      realizations_v[[paste0("V",model_graph$ref)]] <- realizations_v[[paste0("V",model_graph$ref)]]*realizations_v[[paste0("V",j)]]
      
    }
    
    realizations_v <- realizations_v %>% 
      group_by(time) %>%
      mutate(index=1:n()) %>%
      ungroup() %>%
      arrange(index,time)
    
  } else{
    realizations_v <- NULL
  }
  
  ret <- list("realizations"=realizations,
              "realizations_u"=realizations_u,
              "realizations_v"=realizations_v,
              "model_graph"=model_graph,
              "tau"=tau,
              "n_times"=n_times,
              "time_start"=time_start,
              "n_ends"=sum(realizations$is_end))
  
  if(!silent){print(Sys.time() - start_time)}

  return(ret)
}
