# Supplementary material for: Estimation in discrete time coarsened multivariate longitudinal models
Source: Stat Methods Med Res. 2023 Feb 12;32(4):806–19. doi: 10.1177/09622802231155010 (PMC10119900; doi:10.1177/09622802231155010)
Supplement: sj-zip-4-smm-10.1177_09622802231155010 - Supplemental material for Estimation in discrete time coarsened multivariate longitudinal models [file sj-zip-4-smm-10.1177_09622802231155010.zip › Scripts/Scripts/Method/Functions_simulate/em_sample.R]

###
# sampler for em algorithm

em_sample <- function(expanded_data,
                      modelmatrix,
                      predictions,
                      silent,
                      n_em,
                      new_version=TRUE){
  
  # compute which events that could happen and where
  # ie which V that are zero
  
  y <- modelmatrix$y
  V <- modelmatrix$V
  #B <- modelmatrix$B
  missing <- modelmatrix$missing
  W <- modelmatrix$W
  
  # compute probabilities for each sample_index and latent_index
  
  # select the probability of the event that occured
  
  probs <- apply(FUN=sum,predictions*y,MARGIN=1)
  
  d    <- data.frame(W)
  d$p  <- probs
  d$V0 <- V$V0
  d$missing <- missing
  
  if(new_version){
    
    # compute likelihood of the event that occured
    d <- d %>% 
      # compute preliminary proposal 
      group_by(sample_index,latent_index) %>%
      
      mutate(prod_p=prod(p),
             time=1:n()) %>%
      
      select(sample_index,latent_index,time,missing,prod_p) %>%
   
      
      # for each rowid not zero, normalize proposal
     
      mutate(sum_p=prod_p*(time==1)) %>%
      ungroup() %>%
      
      group_by(sample_index) %>%
      mutate(sum_p=sum(sum_p)) %>%
      
      # make proposal across observed times equal to 1
      ungroup() %>%
      mutate(proposal_p=prod_p/sum_p) %>%
      
      # compute preliminary weight = prod_p / proposal
      mutate(weight_prel = prod_p/proposal_p) %>%
      
      # select and shrink data 
      group_by(sample_index) %>%
      select(sample_index,latent_index,missing,prod_p,proposal_p,weight_prel) %>%
      unique() %>%
      ungroup()
    
  } else{
    
    # compute likelihood of the event that occured
    d <- d %>%
      # compute preliminary proposal
      group_by(sample_index,latent_index) %>%
      mutate(proposal_p=p*(1-V0),
             prod_p=prod(p),
             rowid = 1:n()) %>% # rowid is time ?
      ungroup() %>%
      # for each rowid not zero, normalize proposal
      group_by(sample_index,rowid) %>%
      mutate(sum_proposal=sum(proposal_p)) %>%
      # make proposal across observed times equal to 1
      ungroup() %>%
      mutate(sum_proposal=ifelse(sum_proposal==0,1,sum_proposal)) %>%
      mutate(proposal_p=ifelse(proposal_p==0,1,proposal_p/sum_proposal)) %>%
      # compute full proposal for entire follow up
      group_by(sample_index,latent_index) %>%
      mutate(proposal_p = prod(proposal_p)) %>% # if all is correct these should add to 1 across all realizations
      ungroup() %>%
      # compute preliminary weight = prod_p / proposal
      mutate(weight_prel = ifelse(missing,prod_p/proposal_p,1)) %>%
      # select and shrink data
      group_by(sample_index) %>%
      select(sample_index,latent_index,missing,prod_p,proposal_p,weight_prel) %>%
      unique() %>%
      ungroup()
    
  }


  ###
  # sample helper
  sample_temp <- function(l,p,size){
    
    temp <- sample(l,prob=p,replace=TRUE,size=size)
    
    ret <- c()
    ind <- 1
    for(j in l){
      ret[ind]<-sum(temp %in% j)
      ind <- ind +1
    }
    
    return(ret)
  }
  
  ###
  # sample 
  d_small <- d %>% 
    group_by(sample_index) %>%
    mutate(n_reps = ifelse(missing,
                           sample_temp(l=latent_index,
                                       p=proposal_p,
                                       size=n_em),
                           1)) %>%
    ungroup() %>%
    filter(n_reps>0) %>%
    uncount(weights=n_reps,.id="em_index")
    
  # compute weights for importance sampling
  d_small <- d_small %>%
    group_by(sample_index) %>%
    # normalize
    mutate(weight=weight_prel/sum(weight_prel)) %>%
    # update latent index
    mutate(latent_index_new=1:n()) %>%
    # drop stuff
    select(-c(em_index,missing))


  # Merge d_small to data to uncount the data
  ret <- merge(d_small %>% mutate(latent_index=ifelse(latent_index==0,1,latent_index)),
               expanded_data,
               by=c("sample_index","latent_index"),
               all.x=TRUE)
  
  ret$latent_index <- ret$latent_index_new
  
  ret <- ret %>% 
    select(-latent_index_new) %>%
    arrange(sample_index,latent_index,time)
  
  ###
  #ret <- list("sampled_data"=ret,"proposal"=proposal)
  return(ret)
  
}
