# Supplementary material for: Estimation in discrete time coarsened multivariate longitudinal models
Source: Stat Methods Med Res. 2023 Feb 12;32(4):806–19. doi: 10.1177/09622802231155010 (PMC10119900; doi:10.1177/09622802231155010)
Supplement: sj-zip-4-smm-10.1177_09622802231155010 - Supplemental material for Estimation in discrete time coarsened multivariate longitudinal models [file sj-zip-4-smm-10.1177_09622802231155010.zip › Scripts/Scripts/Method/Functions_simulate/expand_data.R]

###
# Expand data
# produces all realizations under the model and indexes them accordingly

expand_data <- function(data,
                        model_formulas,
                        silent=TRUE){
  
  start <- Sys.time()
  
  ###
  # helper function: extract the last non-ref jump
  split_me <- function(x,indx){
    y <-strsplit(x,split="[|]")[[1]]
    return(as.numeric(y[indx]))
  }
  
  ###
  # helper: create indices
  create_index <- function(n=2,ord=1,reps=2){
    ret <- rep(rep(1:n,each=ord),reps)
    return(ret)
  }
  # create_index(n=2,ord=1,reps=2)
  # create_index(n=2,ord=2,reps=1)
  
  ###
  # Helper function: searches for past occurencies of indices of certain type
  search_occurences <- function(occurences,indices){
    # count number of times indices occur in occurences
    x       <- strsplit(as.character(occurences),split="[|]")[[1]]
    indices <- strsplit(as.character(indices),split="[|]")[[1]]
    
    y <- sum(x %in% indices)
    
    return(y)
  }
  
  
  ###
  # assert stuff
  stopifnot( all(paste0("V",model_formulas$jump_indices) %in% colnames(data)) )

  ###
  # fix the data

  ###
  # note that if a jump to an observed part of the process occurs then there is no missing data at that time
  data <- data %>% 
    mutate(obs_jump = ! (jump_index %in% model_formulas$ref & V0==0) ) %>%
    group_by(sample_index) %>%
    mutate(missing=any(!obs_jump),
           first_missing=ifelse(missing,
                                min(time[!obs_jump])
                                ,Inf)) %>%
    ungroup() %>%
    arrange(sample_index,time)

  data_obs <- data %>% 
    filter(!missing) %>%
    mutate(latent_index=1) %>%
    select(-obs_jump)
  
  data <- data %>%
    filter(missing)
  
  ###
  # modify V so that observed jumps are not interpreted as filtered in the following
  data <- data %>% 
    rowwise() %>%
    
    # count number of realizations and determine which that can occur by time
    mutate(n_realizations =     ifelse(obs_jump,1,model_formulas$n_indices-rowSums(across(paste0("V",model_formulas$nonref)))),
           which_realizations = ifelse(obs_jump,"", paste0( which(across(paste0("V",model_formulas$jump_indices)) ==0 )-1,collapse="|") ) ) %>%
    ungroup() %>%
    
    # count total number of realizations 
    group_by(sample_index) %>%
    mutate(n_total_realizations = prod(n_realizations),
           n_this_split = cumprod(n_realizations)) %>%
    ungroup() %>%
    mutate(order_index=n_this_split/n_realizations) %>%
   
     # create realizations to fill with new data
    uncount(n_total_realizations,
            .id="latent_index",
            .remove=FALSE) %>%
    
    # fill with new jump indices
    rowwise() %>%
    mutate(idx=create_index(n=n_realizations,ord=order_index,reps=n_total_realizations/n_this_split)[latent_index] ) %>%
    mutate(jump_index = ifelse(obs_jump, jump_index, split_me(x=which_realizations,indx=idx  ) )) %>%
    ungroup()
  
  if(!silent){print(paste0("Modify_v: ",Sys.time()-start)) }
  

  # compute path and erase latent indices that are incompatible with the model graph
  data_update <- data %>% 
    mutate(path="0") %>%
    select(c("sample_index","latent_index","time","jump_index","path","all_jumps","obs_jump","first_missing",
             paste0("V",model_formulas$jump_indices))) %>%
    group_by(sample_index,latent_index) 
  
  # update path 
  
  ref <- as.character(model_formulas$ref)
  
  create_path_inner <- function(x){
    nr <- length(x)
    
    ret <- sapply(FUN=function(l){
      if(l>1){
        a <- paste0(c(ref,x[1:(l-1)]),collapse="|" )
      } else{
        a <- ref
      }
      return(a)
    } ,1:nr )
    
    return(ret)
  }
  
  data_update <- data_update %>% 
    group_by(sample_index,latent_index) %>%
    mutate(path=create_path_inner(jump_index)) %>%
    ungroup() %>%
    mutate(full_path=paste0(path,"|",jump_index))

  
  # and update name, class, max occurences etc
  data_update <- data_update %>% 
    merge(model_formulas$graph,by="jump_index",all.x=TRUE) %>%
    ungroup()
  
  
  # remove entire realizations that are impossible 
  data_update <- data_update %>%
    rowwise() %>%
    mutate(had_past   = search_occurences(path,exclude_past)) %>%
    mutate(erase= had_past>0 ) %>%
    ungroup() %>%
    group_by(sample_index,latent_index) %>%
    mutate(erase=any(erase)) %>%
    ungroup() %>%
    filter(!erase) %>%
    select(-erase)

  data_update <- data_update  %>%
    rowwise() %>%
    mutate(all_jumps=update_all_jumps(path,model_formulas = model_formulas)) %>%
    ungroup()

  split_me2 <- function(x,ref=0){
    y <-strsplit(x,split="[|]")[[1]]
    y <- c(0,y[y!=ref])
    y <- y[length(y)]
  }
  
  
  # update covariate data etc by latent_index and sample_index

  data <- data_update %>%   
    select(-c("obs_jump","had_past","first_missing"))

  data_min <- data %>%
    select(time,path) %>%
    unique()
  
  # only update generic covariates from first time of missing jump and forward
  data_min <- create_generic_covariates(data_min,
                                        model_graph = model_formulas)
  
  data <- merge(data,
                data_min,
                by=c("time","path"),
                all.x=TRUE)
  
  ###
  # Merge with observed data
  data_obs <- data_obs %>%
    select(-c("missing","first_missing"))
  
  stopifnot( all(colnames(data) %in% colnames(data_obs) ))
  
  data <- data %>% 
    select(colnames(data_obs)) %>%
    relocate(colnames(data_obs))
  
  data <- rbind(data,
                data_obs) %>%
    arrange(sample_index,latent_index,time) 
  
  # return data
  if(!silent){print(Sys.time()-start) }
  return(data)
}


###
# end
###
