# Supplementary material for: Estimation in discrete time coarsened multivariate longitudinal models
Source: Stat Methods Med Res. 2023 Feb 12;32(4):806–19. doi: 10.1177/09622802231155010 (PMC10119900; doi:10.1177/09622802231155010)
Supplement: sj-zip-4-smm-10.1177_09622802231155010 - Supplemental material for Estimation in discrete time coarsened multivariate longitudinal models [file sj-zip-4-smm-10.1177_09622802231155010.zip › Scripts/Scripts/Method/Functions_simulate/filter_data.R]

###
# Filter data

# does not erase any rows, only modifies the path and jump indices, current state variables

filter_data <- function(data,
                        realizations,
                        silent=silent){
  
  ###
  # unpack
  ref          <- realizations$model_graph$ref
  jump_indices <- realizations$model_graph$jump_indices
  censor_v     <- realizations$model_graph$V$censor_v
  
  if(is.null(censor_v)){
    censor_v <- FALSE
  }
  
  # helper function: extract the last non-ref jump
  split_me <- function(x,ref=0){
    y <-strsplit(x,split="[|]")[[1]]
    y <- c(0,y[y!=ref])
    y <- y[length(y)]
  }
  
  ###
  # Helper function: searches for past occurencies of indices of certain type
  search_occurences <- function(occurences,indices){
    # count number of times indices occur in occurences
    x       <- strsplit(as.character(occurences),split="[|]")[[1]]
    indices <- strsplit(as.character(indices),split="[|]")[[1]]
    
    y <- sum(x %in% indices)
    
    return(y)
  }
  
  start_time <- Sys.time()
  

  ###
  # for each V, filter jump indices
  
  ###
  # If filter block-wise with fixed probability
  
  if(length(realizations$model_graph$V$formulas)==0){
    vp <- realizations$realizations_v %>% 
      select(index,p) %>%
      unique()
    
    v_list <- lapply(FUN=function(ind){ c(ind,sample(x=vp$index,
                                                     size=1,
                                                     prob=vp$p)) },
                     unique(data$sample_index))
    
    vs <- do.call(rbind,v_list)
    vs <- data.frame(vs)
    colnames(vs) <- c("sample_index","index")
    
    # merge sampled filter index to data
    vs <- merge(data %>% select(sample_index,time),
                vs,
                by=c("sample_index"),
                all.x=TRUE)
    
    # merge filter to data by index and time
    vs <- merge(vs,realizations$realizations_v %>% select(-p),
                by=c("time","index"),
                all.x=TRUE)
    
    data <- merge(data,vs %>% select(-index),
                  by=c("sample_index","time"),
                  all.x=TRUE)
    
  } else if(length(realizations$model_graph$V$formulas)>0){
    vmat <- data.frame("intercept"=rep(1,tau),
                       "time"=rep(1:tau),
                       "V0"=rep(1,tau))
    
    for(j in 1:model_graph$n_nonref){
      
      if(model_graph$V$active[j]){
        parnames <- strsplit(model_graph$V$formulas[[j]],split="[+]")[[1]]
        parnames <- gsub("[[:blank:]]","",parnames)
        vp <- 1/(1+exp(- as.matrix(vmat[,parnames],ncol=length(parnames)) %*% model_graph$V$parameters[[j]] ))
        
        vmat[[paste0("V",j)]] <- vp
      } else{
        vmat[[paste0("V",j)]] <- 1
      }
      
    }
    vmat <- vmat %>% select(-intercept)
    
    ###
    # For each formula
    # Predict probabilities and sample V_index
    data <- merge(data,vmat,by="time",all.x=TRUE)
    
    for(j in 1:model_graph$n_nonref){
      
      if(model_graph$V$active[j]){
        data[[paste0("V",j)]] <- sapply(FUN=function(x){
          sample(0:1,size=1,prob=c(x,1-x))
        },data[[paste0("V",j)]])
      }
      
    }
    
    data[,"V0"] <- apply(FUN=min,data[,paste0("V",model_graph$nonref)],MARGIN=1)
    
  } else{
    stop("No filtering formulas or block probabilities were found!")
  }


  
  # if censor_v - then censor at first time V[0]=0
  if(censor_v){
    # find first time of V[0]=0 by realization and erase all person time from that time forward
    data <- data %>% 
      group_by(sample_index) %>%
      mutate(v0_firsttime=ifelse(any(V0 %in% 0),time[which(V0 %in% 0)[1]],Inf ))  %>%
      filter(time < v0_firsttime) %>%
      select(-v0_firsttime) %>%
      ungroup()
    # feed the data back without any more stuff
    
  } else{
    ###
    # for each sample index in data
    # sample index of V
    # merge that V to data by time
    
    data <- data %>% 
      select(-c(name,class,exclude_past,all_jumps))  %>%
      arrange(sample_index,time)
    
    ###
    # change jump index
    for(j in realizations$model_graph$nonabs){
      subs <- data$jump_index == j
      data$jump_index[subs] <- data$jump_index[subs] * data[[paste0("V",j)]][subs]
    }
    
    # need to keep all V jump_indices since it is needed later for simpler code
    V <- data %>% select(c(sample_index,time,paste0("V", realizations$model_graph$jump_indices)))
    
    ###
    # define path
    data <- data %>% 
      ungroup() %>% 
      mutate(path="0") %>%
      select(sample_index,time,jump_index,path) %>%
      group_by(sample_index) 
    
    ###
    # update path 
    for(temp_time in 1:max(data$time)){
      data <- data %>%
        mutate(path=ifelse(time==temp_time,
                           paste0(jump_index[time<temp_time],
                                  collapse="|"),path)) 
    }
    
    data$path<- paste0("0|",data$path)
    data$path[data$path %in% "0|"] <-"0"
    
    # and update name, class, max occurences etc
    data <- data %>% 
      ungroup() %>%
      rowwise() %>%
      mutate(full_path=paste0(path,"|",jump_index)) %>%
      ungroup() %>%
      merge(realizations$model_graph$graph,by="jump_index",all.x=TRUE) %>%
      ungroup()
    
    data <- data %>%
      rowwise() %>%
      mutate(current_state=split_me(path)) %>%
      ungroup() %>%
      arrange(sample_index,time)
    
    data$current_state <- as.numeric(data$current_state)
    
    ###
    # update the possible jumps depending on the past
    # for each jump type, see if it could have occurred
    data$all_jumps <- realizations$model_graph$ref
    
    MG <- realizations$model_graph$graph
    #helper function
    find_all_jumps <- function(jumpind,temp_path){
      temp_path <- strsplit(as.character(temp_path),split="[|]")[[1]]
      
      # if jump index has already occured max occurences times 
      #maxocc <- sum(temp_path == jumpind) >= MG$max_occurences[MG$jump_index==jumpind]
      
      # if had past
      if(!MG$exclude_past[MG$jump_index==jumpind] %in% ""){
        excpast <- any(grepl(temp_path,pattern=MG$exclude_past[MG$jump_index==jumpind]))
      } else{
        excpast <- FALSE
      }

      # return
      ret <- paste0("|",jumpind)
      if( excpast){ret<-""}
      return(ret)
    }
    
    
    for(j in realizations$model_graph$nonref){
      data <- data %>%
        rowwise() %>%
        mutate(all_jumps = paste0(all_jumps,find_all_jumps(jumpind=j,
                                                           temp_path=path))) 
    }
    
    data <- data %>% ungroup()

    
    
    #data <- data %>% 
    #  merge(realizations$realizations %>% select(all_jumps,path) %>% unique(),by="path",all.x=TRUE,all.y=FALSE)
    
    #data <- merge(data,V,by=c("sample_index","time"),all.x=TRUE)
    
    ###
    # compute history
    real_temp <- realizations
    real_temp$realizations <- data
    
    #real_temp <- compute_history(realizations=real_temp,
    #                             silent=silent)
    
    real_temp$realizations <-  create_generic_covariates(real_temp$realizations,
                                                         realizations$model_graph)
    
    data <- merge(real_temp$realizations,V,by=c("sample_index","time"),all.x=TRUE) %>% ungroup()
  }
  
  data <- data %>%
    arrange(sample_index,time)
  
  if(!silent){print(Sys.time() - start_time)}
  
  return(data)
}


###
# End
###
