# Supplementary material for: Estimation in discrete time coarsened multivariate longitudinal models
Source: Stat Methods Med Res. 2023 Feb 12;32(4):806–19. doi: 10.1177/09622802231155010 (PMC10119900; doi:10.1177/09622802231155010)
Supplement: sj-zip-4-smm-10.1177_09622802231155010 - Supplemental material for Estimation in discrete time coarsened multivariate longitudinal models [file sj-zip-4-smm-10.1177_09622802231155010.zip › Scripts/Scripts/Method/Functions_simulate/model_sample.R]

###
# Sample from model


model_sample <- function(data,
                         predictions,
                         n_samples=1,
                         silent=TRUE){
  
  start_time <- Sys.time()
 
  model_graph       <- data$model_graph
  ref               <- model_graph$ref
  absorbing_indices <- model_graph$abs
  realizations      <- data$realizations

  colnames(predictions) <- paste0("p.",colnames(predictions))
  
  realizations <- cbind(realizations,predictions)
  
  times     <- sort(unique(realizations$time))
  start     <- times[1]
  end       <- times[length(times)]
  
  ###
  # Censoring
  censor <- FALSE
  
  if(data$model_graph$U$censor){
    
    censor <- TRUE
    realizations_u <- data$realizations_u
    parameters_u   <- data$model_graph$U$parameters
    
    # linear predictor
    lp <- parameters_u["intercept"] + realizations_u$time * parameters_u["time"]
    realizations_u$lp <- lp  
    
    # hazard
    realizations_u$p  <- (exp(lp*realizations_u$U))/(1+exp(lp))
    
    # survival
    realizations_u$S  <- 1
    realizations_u$S[realizations_u$U==0] <- c(1,cumprod( realizations_u$p[realizations_u$U==0])[-sum(realizations_u$U==0)])
    
    # probability mass 
    pmf_u           <- realizations_u$p[realizations_u$U==1]*realizations_u$S[realizations_u$U==0]
    names(pmf_u)    <-realizations_u$time[realizations_u$U==0] 
    pmf_u           <- c(pmf_u,1-sum(pmf_u))
    
    names(pmf_u)[length(pmf_u)] <-tau+1
  }
  
  ###
  # helper function that samples one time step at the time 
  # for one sample
  
  sample_one <- function(ind){
    
    temp              <- realizations
    temp$sample_index <- ind
    this_time         <- start
    absorbed          <- FALSE
    temp$censored     <- FALSE
    
    end_loc <- end
    
    if(censor){
      end_loc <- min(end,sample.int(tau+1,size=1,prob=pmf_u) )
    }
    
    current_state_temp <- temp$current_state[temp$time == start][1]
    current_path       <- current_state_temp
    count <- 1
    
    while(this_time <= end_loc & !absorbed){
      
      ### 
      # something can go wrong here
      # somehow this can be empty condition...
      # Problem with `filter()` input `..1`.
      # x `ancestor` must be an environment
      # i Input `..1` is `time == this_time & current_state == current_state_temp`.
      # added check
      if(!any(temp$time %in% this_time & temp$current_state %in% current_state_temp)){
        stop(paste0("Error! No rows in model_sample! this_time: ",
                    this_time,
                    ", current_state_temp: ",
                    current_state_temp,
                    ", end_loc: ",
                    end_loc,
                    ", absorbed: ",
                    absorbed
                    ))
      }
     
      urval_temp     <- temp$time %in% this_time & temp$current_state %in% current_state_temp
      
      target_indices <- temp$jump_index[urval_temp ] # target states
      
      target_probs   <- temp[ which.max(urval_temp) ,paste0("p.",target_indices)] # probs are on each row, enought with one row
      
      #target_probs   <- temp %>% 
      #  filter(time %in% this_time & current_state %in% current_state_temp) %>% 
      #  select(paste0("p.",target_indices) ) %>% 
      #  slice(1)
      ###
      
      target_probs <- as.numeric(target_probs)
      
      next_ind     <- sample(x=target_indices,
                             size=1,
                             prob=target_probs)
      
      # update 
      current_path  <- paste0(current_path,"|",next_ind)
      
      # remove alternative realizations not used
      temp <- temp %>% 
        filter(time < this_time | (time >= this_time & substr(full_path,1,2*count+1) == current_path ) )


      # update only if sticky, otherwise
      if(!next_ind %in% ref){
        current_state_temp <- next_ind
      } 
      
      absorbed      <- current_state_temp %in% absorbing_indices
      
      if(this_time==end_loc & !absorbed){
        temp[temp$time==this_time,"censored"]<-TRUE
        temp <- temp %>% filter(time <= this_time )
      }
      
      this_time     <- this_time + 1 
      count         <- count + 1
    }
    
    temp$absorbed <- absorbed
    
    return(temp)
  }
  
  sample_indices <- 1:n_samples
  
  sampled <- lapply(FUN=sample_one,sample_indices)
  
  sampled <- do.call(rbind,sampled)

  # done
  if(!silent){print(Sys.time() - start_time)}
  
  return(sampled)
}


###
# to do
# assertions
# make some realizations not reachable 
# 


###
# End
###
