# Supplementary material for: Estimation in discrete time coarsened multivariate longitudinal models
Source: Stat Methods Med Res. 2023 Feb 12;32(4):806–19. doi: 10.1177/09622802231155010 (PMC10119900; doi:10.1177/09622802231155010)
Supplement: sj-zip-4-smm-10.1177_09622802231155010 - Supplemental material for Estimation in discrete time coarsened multivariate longitudinal models [file sj-zip-4-smm-10.1177_09622802231155010.zip › Scripts/Scripts/Method/Functions_simulate/model_sample_one.R]

###
# Dynamical sampling by one step at a time, for one individual


model_sample_one <- function(data,
                             J,
                             model_formulas,
                             n_samples=1,
                             silent=TRUE,
                             covariate_updater=NULL){
  
  start_time <- Sys.time()
  
  ### 
  # Unpack
  model_graph       <- model_formulas
  ref               <- model_graph$ref
  absorbing_indices <- model_graph$abs
  jump_indices      <- model_graph$jump_indices
  n_indices         <- length(jump_indices)

  ###
  # index times with missing - determines how many steps in sampling that should be performed
  # data=sampled_data
  data <- data %>% 
    arrange(sample_index,time) %>% 
    mutate(missing_jump = (jump_index %in% ref & V0==0) )  %>%
    group_by(sample_index) %>%
    mutate(complete_case=!any(missing_jump)) %>%
    mutate(missing_index = cumsum(missing_jump)*(!complete_case)) %>%
    ungroup() 
  
  missing_indices <- unique(data$missing_index)
  missing_indices <- missing_indices[!missing_indices %in% 0]
  n_missing       <- length(missing_indices)
  
  J <- cbind(J,data %>% select(complete_case,missing_index,missing_jump))

  ###
  # helper function that samples one time step at the time 
  # for one sample
  
  if(!silent){
    print(paste0("n missing: ",n_missing))
  }
  
  if(n_missing>0){
    data_list <- list()
    
    data_list[[1]]  <- data %>% 
      filter(complete_case) %>%
      mutate(latent_index=1,
             proposal_p=1)
    
    data <- data %>% 
      filter(!complete_case) %>%
      tidyr::uncount(weights=n_samples,.id="latent_index" ) %>%
      arrange(sample_index,latent_index,time)
    
    J <- J %>% 
      filter(!complete_case) %>%
      tidyr::uncount(weights=n_samples,.id="latent_index" )  %>%
      arrange(sample_index,latent_index,time)
    
    # table(    data_list[[1]]$jump_index,    data_list[[1]]$current_state)
    
    data_list[[2]] <- step_one(data=data,#  %>% filter(!complete_case),
                               J=J,
                               model_formulas=model_formulas,
                               missing_index_temp=1,
                               n_samples=1,
                               silent=silent,
                               covariate_updater=covariate_updater)
    
    # table(    data_list[[2]]$jump_index,    data_list[[2]]$current_state)
    # table(data_list[[2]]$latent_index)
    
    if(n_missing>1){
      
      # # uncount J if sampling has occured before
      # J <- J  %>% 
      #   filter(!complete_case) %>%
      #   mutate(ns=n_samples) %>%
      #   uncount(weights=ns,.id="latent_index") 

      for(j in 2: (n_missing) ){
        
        if(!silent){
          print(paste0("Sampling at position: ",j))
        }
        
        data_list[[j+1]] <- step_one(data=data_list[[j]] %>% filter(missing_index>=j),
                                     J=J  %>% filter(missing_index>=j ),
                                     model_formulas=model_formulas,
                                     missing_index_temp=j,
                                     n_samples=1,
                                     silent=silent,
                                     covariate_updater=covariate_updater)
        
        data_list[[j]] <- data_list[[j]]  %>% filter(missing_index < j) # only keep sampled at index j
      }
    }
    
    data <- do.call(rbind,data_list)
    
    data <- data %>%
      arrange(sample_index,latent_index,time)
    
    if(!silent){
      print(paste0("Computing weights..."))
    }

    
    ###
    # Compute weights ...
    data <- sample_one_compute_weights(data=data,
                                       model_formulas=model_formulas,
                                       silent=silent)

    
  } else{
    if(!silent){
      print(paste0("No missing data..."))
    }
  }

  
  ###
  # end
  
  
  if(!silent){print(Sys.time() - start_time)}
  
  return(data)
}
