# Supplementary material for: Estimation in discrete time coarsened multivariate longitudinal models
Source: Stat Methods Med Res. 2023 Feb 12;32(4):806–19. doi: 10.1177/09622802231155010 (PMC10119900; doi:10.1177/09622802231155010)
Supplement: sj-zip-4-smm-10.1177_09622802231155010 - Supplemental material for Estimation in discrete time coarsened multivariate longitudinal models [file sj-zip-4-smm-10.1177_09622802231155010.zip › Scripts/Scripts/Method/Functions_simulate/remove_incompatible_realizations.R]

# TO do
# if not sticky, then need to remove possible jumps based on history 
# ie. modify all_jumps variable based on the past..?

remove_incompatible_realizations <- function(realizations,
                                             silent=TRUE){
  
  start_time <- Sys.time()
  
  nonabs <- realizations$model_graph$nonabs
  
  reals <- realizations$realizations
  
  ###
  # Helper function: searches for past occurencies of indices of certain type
  search_occurences <- function(occurences,indices){
    # count number of times indices occur in occurences
    x       <- strsplit(as.character(occurences),split="[|]")[[1]]
    indices <- strsplit(as.character(indices),split="[|]")[[1]]
    
    y <- sum(x %in% indices)
    
    return(y)
  }
  
  # split full path and 
  reals <- reals %>% 
    mutate(full_path = paste0(path,"|",jump_index)) %>%
    rowwise() %>%
    mutate(occurences = search_occurences(full_path,jump_index),
           had_past   = search_occurences(full_path,jump_exclude_past)) %>%
    mutate(erase=occurences > as.numeric(as.character(jump_max_occurences)) | had_past>0) %>%
    ungroup() %>%
    filter(!erase) %>%
    select(-c(occurences,had_past,erase)) %>% 
    mutate(is_end=jump_class %in% "absorbing" | time %in% tau) %>% 
    arrange(time)
  
  realizations$n_ends <- sum(reals$is_end)
  realizations$realizations <- reals
  
  if(!silent){
    print(paste0("Unique rows: ",nrow(realizations$realizations)== nrow(unique(realizations$realizations))))
    
    print(Sys.time() - start_time)
  }
  
  return(realizations)
}
