# Supplementary material for: Estimation in discrete time coarsened multivariate longitudinal models
Source: Stat Methods Med Res. 2023 Feb 12;32(4):806–19. doi: 10.1177/09622802231155010 (PMC10119900; doi:10.1177/09622802231155010)
Supplement: sj-zip-4-smm-10.1177_09622802231155010 - Supplemental material for Estimation in discrete time coarsened multivariate longitudinal models [file sj-zip-4-smm-10.1177_09622802231155010.zip › Scripts/Scripts/Method/Functions_simulate/sample_data.R]

###
# wrapper for sampling data
# data = sampled_data


sample_data <- function(data,
                        model_formulas,
                        n_em=10,
                        J=NULL,
                        silent=TRUE,
                        covariate_updater=NULL){
  

    # compute support based on future
    computed_J <- FALSE
    # data =sampled_data
    if(is.null(J)){
      J <- compute_J(data=data,
                     model_formulas=model_formulas)
      
      computed_J <- TRUE
      
    } else{
      stopifnot(all(c("sample_index","latent_index") %in% colnames(data)))
      
      J <- merge(J,data %>% select(sample_index,latent_index,time),
                 all.y=TRUE,
                 by=c("sample_index","time"))
      
    }

    # sample data
    sampled_data <- model_sample_one(data=data,
                                     J=J,
                                     model_formulas=model_formulas,
                                     n_samples=n_em,
                                     silent=silent,
                                     covariate_updater=covariate_updater)
 
      
    ret <- sampled_data
      
    return(ret)

}
