# Supplementary material for: Estimation in discrete time coarsened multivariate longitudinal models
Source: Stat Methods Med Res. 2023 Feb 12;32(4):806–19. doi: 10.1177/09622802231155010 (PMC10119900; doi:10.1177/09622802231155010)
Supplement: sj-zip-4-smm-10.1177_09622802231155010 - Supplemental material for Estimation in discrete time coarsened multivariate longitudinal models [file sj-zip-4-smm-10.1177_09622802231155010.zip › Scripts/Scripts/Method/Functions_simulate/sample_gibbs.R]

###
# Dynamical sampling by one step at a time, for one individual


sample_gibbs <- function(sampled_data=NULL,
                         model_formulas,
                         silent=TRUE,
                         covariate_updater=NULL){
  
  start_time <- Sys.time()
  
  ### 
  # Unpack
  model_graph       <- model_formulas
  ref               <- model_graph$ref
  absorbing_indices <- model_graph$abs
  jump_indices      <- model_graph$jump_indices
  n_indices         <- length(jump_indices)
  
  ###
  # index times with missing - determines how many steps in sampling that should be performed
  # data=sampled_data
  # data <- data %>% 
  #   arrange(sample_index,time) %>% 
  #   mutate(missing_jump = (jump_index %in% ref & V0==0) )  %>%
  #   group_by(sample_index) %>%
  #   mutate(complete_case=!any(missing_jump)) %>%
  #   mutate(missing_index = cumsum(missing_jump)*(!complete_case)) %>%
  #   ungroup() 
  # 
  
  missing_indices <- sort(unique(sampled_data$missing_index))
  missing_indices <- missing_indices[!missing_indices %in% 0]
  n_missing       <- max(missing_indices)
  
  # J <- cbind(J,sampled_data %>% select(complete_case,missing_index,missing_jump))
  
  ###
  # helper function that samples one time step at the time 
  # for one sample
  
  if(!silent){
    print(paste0("n missing: ",n_missing))
  }
  
  if(n_missing>0){
    
    # split into completely observed data and data with missing 
    obs_data <- sampled_data %>%
      filter(complete_case) 
    
    # sampled_data is with only missing obs
    sampled_data <- sampled_data  %>%
      filter(!complete_case) 
    
    # obs_data is with only observed observations
    
    # one sweep of gibbs sampling 
    for(j in missing_indices){
      
      if(!silent){
        print(paste0("Gibbs misisng index: ",j))
      }
      
      sampled_data <- step_gibbs(sampled_data=sampled_data,
                                 missing_index_temp=j,
                                 model_formulas=model_formulas,
                                 covariate_updater=covariate_updater)
      
    }
    
    sampled_data <- rbind(sampled_data,
                          obs_data %>% select(colnames(sampled_data)))
  
    sampled_data <- sampled_data %>%
      arrange(sample_index,latent_index,time)
  
  } else{
    if(!silent){
      print(paste0("No missing data..."))
    }
  }
  
  ###
  # end
  
  if(!silent){print(Sys.time() - start_time)}
  
  return(sampled_data)
}
