# Supplementary material for: Estimation in discrete time coarsened multivariate longitudinal models
Source: Stat Methods Med Res. 2023 Feb 12;32(4):806–19. doi: 10.1177/09622802231155010 (PMC10119900; doi:10.1177/09622802231155010)
Supplement: sj-zip-4-smm-10.1177_09622802231155010 - Supplemental material for Estimation in discrete time coarsened multivariate longitudinal models [file sj-zip-4-smm-10.1177_09622802231155010.zip › Scripts/Scripts/Method/Functions_simulate/sample_one_compute_weights.R]

sample_one_compute_weights <- function(data,
                                       model_formulas,
                                       silent=TRUE){
  
  data <- data %>%
    arrange(sample_index,latent_index,time)
  
  # compute model matrix
  modelmatrix <- compute_model_maxtrix(data=data,
                                       model_graph=model_formulas,
                                       silent=silent)
  
  # predict
  predictions   <- predict_model(data=modelmatrix,
                                 model_formulas,
                                 silent=silent)
  
  data$prod_p <- apply(FUN=sum,predictions*modelmatrix$y,MARGIN=1)
  
  data_weight <- data %>%
    
    group_by(sample_index,latent_index) %>%
    
    mutate(proposal_p=prod(proposal_p),
           prod_p=    prod(prod_p)) %>%
    
    select(sample_index,latent_index,prod_p,proposal_p,complete_case) %>%
    unique() %>%
    
    mutate(weight_prel=ifelse(complete_case,1,prod_p/proposal_p)) %>%
    ungroup() %>%
    
    group_by(sample_index) %>%
    
    mutate(weight=ifelse(complete_case,1,weight_prel/sum(weight_prel))) %>%
    
    ungroup()
  
  data <- merge(data %>% select(-c(proposal_p,prod_p)),
                data_weight %>% select(-c(complete_case)),
                by=c("sample_index","latent_index"),
                all.x=TRUE) %>%
    arrange(sample_index,latent_index,time)
  
  data$jump_index <- as.numeric(data$jump_index)
  
  
  return(data)
  
}
