# Supplementary material for: Estimation in discrete time coarsened multivariate longitudinal models
Source: Stat Methods Med Res. 2023 Feb 12;32(4):806–19. doi: 10.1177/09622802231155010 (PMC10119900; doi:10.1177/09622802231155010)
Supplement: sj-zip-4-smm-10.1177_09622802231155010 - Supplemental material for Estimation in discrete time coarsened multivariate longitudinal models [file sj-zip-4-smm-10.1177_09622802231155010.zip › Scripts/Scripts/Method/Functions_simulate/sampler_full.R]

###
# sampler full

sampler_full <- function(data,
                         model_formulas,
                         n_em,
                         modelmatrix=NULL,
                         silent=TRUE){
  
  # initialize model matrix etc 
  if(is.null(modelmatrix)){
    
    expanded_data <- expand_data(data=data,
                                 model_formulas=model_formulas,
                                 silent=silent)
    
    modelmatrix <- compute_model_maxtrix(data=expanded_data,
                                         model_graph=model_formulas,
                                         silent=silent)

    predictions   <- predict_model(data=modelmatrix,
                                   model_formulas,
                                   silent=silent)

    
    
  } else{

    predictions   <- predict_model(data=modelmatrix,
                                   model_formulas,
                                   silent=silent)

    
  }

  ###
  # given predictions: generate samples 
  sampled_data  <- em_sample(expanded_data = expanded_data,
                             modelmatrix = modelmatrix,
                             predictions = predictions,
                             silent = silent,
                             n_em=n_em)
  
  # save proposal
  #modelmatrix$proposal <- sampled_data$proposal
  
  # return
  sampled_data <- list("sampled_data"=sampled_data,
                       "modelmatrix"=modelmatrix)
  
  return(sampled_data)
}
