# Supplementary material for: Estimation in discrete time coarsened multivariate longitudinal models
Source: Stat Methods Med Res. 2023 Feb 12;32(4):806–19. doi: 10.1177/09622802231155010 (PMC10119900; doi:10.1177/09622802231155010)
Supplement: sj-zip-4-smm-10.1177_09622802231155010 - Supplemental material for Estimation in discrete time coarsened multivariate longitudinal models [file sj-zip-4-smm-10.1177_09622802231155010.zip › Scripts/Scripts/Method/Functions_simulate/sim_batch.R]

##
# simulations in batches

sim_batch <- function(script,
                      nthreads=4,
                      seed_start=1,
                      n_replications = 1000,
                      n_samples=c(100,500,1000),
                      tau=10,
                      model_formulas_truth=NULL,
                      model_formulas=NULL,
                      study_name="study",
                      versions=c("NoFilter","IgnoreFilter","EarlyCensor","DirectML","MCEMFull","MCEMDyn"),
                      project.path,
                      table.path,
                      sampler_type=NULL,
                      em_instructions=NULL){
  
  start_time <- Sys.time()
  
  seeds  <- seed_start + 1:n_replications - 1
  
  for(j in 1:length(n_samples)){
    
    simtemp <- sim_wrap(script=script,
                        nthreads=nthreads,
                        seeds=seeds,
                        n_samples=n_samples[j],
                        tau=tau,
                        model_formulas_truth=model_formulas_truth,
                        model_formulas=model_formulas,
                        study_name=study_name,
                        versions=versions,
                        project.path=project.path,
                        table.path=table.path,
                        sampler_type=sampler_type,
                        em_instructions=em_instructions)
    
    seeds  <- max(seeds) + 1:n_replications
    
  }
  
  print(paste0("sim_batch done! Time: ",round(difftime(Sys.time(),start_time,units="hours"),dig=3)," hours." ))
  
}
