# Supplementary material for: Estimation in discrete time coarsened multivariate longitudinal models
Source: Stat Methods Med Res. 2023 Feb 12;32(4):806–19. doi: 10.1177/09622802231155010 (PMC10119900; doi:10.1177/09622802231155010)
Supplement: sj-zip-4-smm-10.1177_09622802231155010 - Supplemental material for Estimation in discrete time coarsened multivariate longitudinal models [file sj-zip-4-smm-10.1177_09622802231155010.zip › Scripts/Scripts/Method/Functions_simulate/sim_parallel_wrapper.R]

###
# Routines for big projects with many models and outcomes
# By: Marcus Westerberg

###
# About: this script contains the workhorse script and is just a wrapper to
# run a script in parallel on separate threads 

sim_parallel_wrapper <- function(nthreads=4,# number of threads
                                 libraries=NULL, # list of named libraries required for estimation
                                 script_path, # path to script that estimates the parameter of interest
                                 add_instructions=list("test"=1), # additional instructions sent to each script
                                 seeds=1, # list of seeds, one per replicate,
                                 iseed=1,
                                 set_seed_internal=FALSE,
                                 log_path = paste0(getwd(),"\\sim_parallel_wrapper_log.txt"), # path to log document
                                 results_is_onedim=TRUE # if result is one-dimensional then it returns a data frame with all results, else a list
){
  
  require(pbapply)
  require(parallel)
  
  # make some assertions
  stopifnot(nthreads>0)
  stopifnot(file.exists(script_path))
  
  # check cores/threads
  max_cores <- parallel::detectCores()
  stopifnot(nthreads<=max_cores)
  
  # delete old log file 
  if(file.exists(log_path)){
    print("Removing old log file!")
    file.remove(log_path) 
  }
  
  # create cluster
  cl<-parallel::makeCluster(nthreads,outfile=log_path)
  
  # set random seed stream
  clusterSetRNGStream(cl=cl,iseed=iseed)
  
  # export variables "
  invisible(parallel::clusterExport(cl=cl,varlist=c("add_instructions","script_path","libraries","results_is_onedim","set_seed_internal"),envir=environment() ))
  
  # load libraries to each thread
  if(!is.null(libraries)){
    invisible(parallel::clusterEvalQ(cl=cl, 
                                     sapply(FUN=function(x) suppressMessages(suppressWarnings(library(x,character.only=TRUE,warn.conflicts = F, quietly = T))),libraries ) ))
  }
  
  # try parallel computation
  #result <- parallel::parLapplyLB(cl=cl,
  result <- parallel::parLapply(cl=cl,
  #result <- pblapply(cl=cl,
                     X=seeds,
                     fun=function(seed){
                       if(set_seed_internal){
                         set.seed(seed=seed)
                       }
                       
                       seed <<- seed # make seed global
                       start <- Sys.time() # keep track of running time
                       
                       # run the intended analysis (which outputs "result")
                       source(script_path) 
                       estimate <- result
                       
                       # format result
                       if(results_is_onedim){
                         ret = data.frame("seed"=seed,
                                          "estimate"=estimate,
                                          "time"=Sys.time()-start)
                       } else {
                         ret = list( "seed"=seed,
                                     "estimate"=estimate,
                                     "time"=Sys.time()-start)
                       }
                       return(ret)
                     })
  
  # For debugging
  if(results_is_onedim){
    result <- do.call(rbind.data.frame,result)
    rownames(result)<-1:nrow(result)
  }

  parallel::stopCluster(cl)
  
  return(result)
}

###
# End
###
