# Supplementary material for: Estimation in discrete time coarsened multivariate longitudinal models
Source: Stat Methods Med Res. 2023 Feb 12;32(4):806–19. doi: 10.1177/09622802231155010 (PMC10119900; doi:10.1177/09622802231155010)
Supplement: sj-zip-4-smm-10.1177_09622802231155010 - Supplemental material for Estimation in discrete time coarsened multivariate longitudinal models [file sj-zip-4-smm-10.1177_09622802231155010.zip › Scripts/Scripts/Method/Functions_simulate/sim_wrap.R]

# helper function to generate simulations

sim_wrap <- function(script="simstudy_1_inner",
                     nthreads=4,
                     seeds=1:4,
                     n_samples=500,
                     study_name="study",
                     model_formulas_truth,
                     model_formulas,
                     tau=10,
                     versions=c("NoFilter","IgnoreFilter","EarlyCensor","DirectML","MCEMDyn"),
                     project.path,
                     table.path,
                     sampler_type=NULL,
                     em_instructions=NULL){
  
  # time %in% this_time & current_state %in% current_state_temp
  print("Simulating...")
  script_path <- paste0(project.path,"Scripts\\Method\\Scripts_simstudy_coverage\\Scripts_inner\\",script,".R")
  
  results <- sim_parallel_wrapper(nthreads=nthreads,
                                  libraries=c("tidyverse","fastDummies"),
                                  script_path, 
                                  add_instructions=list("project.path"=project.path,
                                                        "n_samples"=n_samples,
                                                        "model_formulas_truth"=model_formulas_truth,
                                                        "model_formulas"=model_formulas,
                                                        "versions"=versions,
                                                        "tau"=tau,
                                                        "sampler_type"=sampler_type,
                                                        "em_instructions"=em_instructions), 
                                  seeds=seeds, 
                                  log_path = paste0(log_path,"\\",study_name,"_",n_samples,".txt"), 
                                  results_is_onedim=FALSE )
  
  print("Saving...")
  save(results,file=paste0(project.path,"Results\\Rdata\\",study_name,"_",n_samples,".Rdata"))
  
  print("Checking...")
  errors   <- c()
  messages <- c()
  
  for(j in 1:length(results)){
    
    if(!class(results[[j]]$estimate)[1] %in% "list"){
      
      errors <- c(errors,j)
   
      messages <- c(messages,results[[j]]$estimate$message)
      
    } else if(!is.null(results[[j]]$estimate$est$error)){
      
      if(results[[j]]$estimate$est$error$error){
        
        errors   <- c(errors,j)
        messages <- c(messages, results[[j]]$estimate$est$error$message)
        
      }
    }
  }
  
  if(length(errors)>0){
    print(paste0("Warning! There were: ",length(errors)," errors!"))
    print("Omitting those from the analysis...")
    results <- results[-errors]
    print("Messages:")
    print(table(messages))
  }
  
 
  
  print("Summarizing...")
 
  if(! "estimate" %in% names(results[[1]]$estimate)){
    sim_names <-  names(results[[1]]$estimate)
    coverage_info <- list()
    
    for(j in 1:length(sim_names) ){
     
      
      if(!is.na(results[[1]]$estimate[[sim_names[j] ]][1]) ){
        
        temp <- summarize_simulations(sim_list=results,
                                      analysis_name=sim_names[j],
                                      dig=10)
        
        write.csv(temp,file=paste0(table.path,study_name,"_",sim_names[j],"_",n_samples,".csv"))
        
        coverage_info[[sim_names[j]]] <- temp
    
      }
    }

  } else{
    
    coverage_info <- summarize_simulations(sim_list=results,
                                           dig=3)
    
    write.csv(coverage_info,file=paste0(table.path,study_name,"_",n_samples,".csv"))
  }

  print("Done!")
  
  return(list("coverage_info"=coverage_info,
              "errors"=errors,
              "messages"=messages,
              "study_name"=study_name,
              "project.path"=project.path,
              "n_samples"=n_samples,
              "model_formulas_truth"=model_formulas_truth,
              "model_formulas"=model_formulas,
              "versions"=versions,
              "tau"=tau)
         )
  
}
