# Supplementary material for: Estimation in discrete time coarsened multivariate longitudinal models
Source: Stat Methods Med Res. 2023 Feb 12;32(4):806–19. doi: 10.1177/09622802231155010 (PMC10119900; doi:10.1177/09622802231155010)
Supplement: sj-zip-4-smm-10.1177_09622802231155010 - Supplemental material for Estimation in discrete time coarsened multivariate longitudinal models [file sj-zip-4-smm-10.1177_09622802231155010.zip › Scripts/Scripts/Method/Functions_simulate/simulate_data.R]

###
# simulate data

simulate_data <- function(model_formulas,
                          post_filter=FALSE,
                          n_samples=500,
                          tau=10,
                          silent=FALSE,
                          outer_silent=TRUE,
                          return_time=FALSE){
  
  start <- Sys.time()
  
  ###
  # compute realizations
  if(!silent){print("Computing realizations...")}
  realizations <- compute_realizations(model_graph=model_formulas,
                                       tau=tau,
                                       silent=silent)
  
  if(!silent){paste0("Number of realizations: ", nrow(realizations$realizations))}
  
  # reduce tree
  # if(!silent){print("Reducing the tree...")}
  # realizations <- remove_incompatible_realizations(realizations,
  #                                                  silent=silent)
  
  #if(!silent){paste0("Number of realizations after reduction: ", nrow(realizations$realizations))}
  
  # create design matrix for models 
  if(!silent){print("Compute history covariates...")}
  #realizations <- compute_history(realizations,
  #                                silent=silent) # contains all realizations, all jump indices
  
  realizations$realizations <- create_generic_covariates(data=realizations$realizations,
                                                         model_graph=model_formulas)
  
  # prepare model matrix
  if(!silent){print("Computing model matrix...")}
  model_matrix  <- compute_model_maxtrix(data=realizations$realizations,
                                         model_graph=realizations$model_graph,
                                         silent=silent)
  
  # predict
  if(!silent){print("Predicting...")}
  predictions   <- predict_model(data=model_matrix,
                                 model_formulas,
                                 silent=silent)

  # sample data
  if(!silent){print(paste0("Sampling ",n_samples," times..."))}
  sampled_data  <- model_sample(data=realizations,
                                predictions=predictions,
                                n_samples=n_samples,
                                silent=silent)
  
  # filter
  if(model_formulas$V$filter & !post_filter){
    if(!silent){print(paste0("Filtering..."))}
    sampled_data  <- filter_data(realizations=realizations,
                                 data=sampled_data,
                                 silent=silent)
    
    #sampled_data2 <- sampled_data2 %>% arrange(sample_index,time)
    #for(j in 1:ncol(sampled_data)){
    #  print(all(sampled_data[[colnames(sampled_data[j])]]==sampled_data2[[colnames(sampled_data[j])]] ))
    #}
  } 

  sampled_data <- sampled_data %>%
    arrange(sample_index,time) %>% 
    select(-starts_with("p."))
  
  if(model_formulas$V$filter & post_filter){
    sampled_data <- list("sampled_data"=sampled_data,
                         "realizations"=realizations)
  }
  
  if(return_time){sampled_data$sampling_time <-Sys.time()-start }
  
  if(!outer_silent){print(Sys.time()-start)}
 
  return(sampled_data)
}
