# Supplementary material for: Estimation in discrete time coarsened multivariate longitudinal models
Source: Stat Methods Med Res. 2023 Feb 12;32(4):806–19. doi: 10.1177/09622802231155010 (PMC10119900; doi:10.1177/09622802231155010)
Supplement: sj-zip-4-smm-10.1177_09622802231155010 - Supplemental material for Estimation in discrete time coarsened multivariate longitudinal models [file sj-zip-4-smm-10.1177_09622802231155010.zip › Scripts/Scripts/Method/Functions_simulate/simulate_data_seq.R]

###
# simulate data

simulate_data_seq <- function(model_formulas,
                              post_filter=FALSE,
                              n_samples=500,
                              tau=10,
                              silent=FALSE,
                              outer_silent=TRUE,
                              return_time=FALSE){
  
  start <- Sys.time()
  
  ###
  # compute realizations
  if(!silent){print("Initializing...")}
  sampled_data <- simulate_data(model_formulas=model_formulas,
                                n_samples=n_samples,
                                post_filter=TRUE,
                                tau=1,
                                silent=TRUE,
                                outer_silent=silent)
  
  if(model_formulas$V$filter & post_filter){
    sampled_data <- sampled_data$sampled_data
  }
  
  # sample data
  if(!silent){print(paste0("Sampling ",n_samples," times..."))}
  sampled_data  <- simulate_data_seq_inner(model_formulas=model_formulas,
                                           sampled_data=sampled_data,
                                           tau_start=1,
                                           tau=tau,
                                           silent=silent)
    
  # Pack to create realizations
  realizations <- list("model_graph"=model_formulas,
                       "tau"=tau)
  
  # filter
  if(model_formulas$V$filter ){
    if(!silent){print(paste0("Computing filter..."))}

    realizations_v <- data.frame("time"=1:tau,
                                 "p"=1)
    
    realizations_v[[paste0("V",model_formulas$ref)]] <- 1
    
    for(j in model_formulas$nonref ){
      
      vj <- 1
      
      if(model_formulas$V$active[j]){
        if(model_formulas$V$deterministic[j]){
          
          prob <- model_formulas$V$parameters[[j]]
          
          vj <- as.numeric(!realizations_v$time %in% model_formulas$V$deterministic_times[[j]])
          vj_not_filtered <- vj*0+1
          vj <- c(vj,vj_not_filtered)
          
          realizations_v <- rbind(realizations_v %>% mutate(p=p*prob),realizations_v %>% mutate(p=p*(1-prob)))
        }
      }
      
      realizations_v[[paste0("V",j)]] <- vj
      realizations_v[[paste0("V",model_formulas$ref)]] <- realizations_v[[paste0("V",model_formulas$ref)]]*realizations_v[[paste0("V",j)]]
      
    }
    
    realizations_v <- realizations_v %>% 
      group_by(time) %>%
      mutate(index=1:n()) %>%
      ungroup() %>%
      arrange(index,time)
    
    realizations$realizations_v <- realizations_v

  } else{
    realizations$realizations_v  <- NULL
  }
  
  if(model_formulas$V$filter & !post_filter){
    if(!silent){print(paste0("Filtering..."))}
    sampled_data  <- filter_data(realizations=realizations,
                                 data=sampled_data,
                                 silent=silent)
    
  }
  
  sampled_data <- sampled_data %>%
    arrange(sample_index,time) %>% 
    select(-starts_with("p."))
  
  if(model_formulas$V$filter & post_filter){
    sampled_data <- list("sampled_data"=sampled_data,
                         "realizations"=realizations)
  }
  
  if(return_time){sampled_data$sampling_time <-Sys.time()-start }
  if(!outer_silent){print(Sys.time()-start)}
  
  return(sampled_data)
}
