# Supplementary material for: Estimation in discrete time coarsened multivariate longitudinal models
Source: Stat Methods Med Res. 2023 Feb 12;32(4):806–19. doi: 10.1177/09622802231155010 (PMC10119900; doi:10.1177/09622802231155010)
Supplement: sj-zip-4-smm-10.1177_09622802231155010 - Supplemental material for Estimation in discrete time coarsened multivariate longitudinal models [file sj-zip-4-smm-10.1177_09622802231155010.zip › Scripts/Scripts/Method/Functions_simulate/simulate_data_seq_inner.R]

###
#

simulate_data_seq_inner <- function(model_formulas,
                                    sampled_data,
                                    tau_start,
                                    tau,
                                    silent=TRUE) {
  
  stopifnot(tau_start<tau)
  
  start <- Sys.time()
  
  ### 
  # move forward information
  move_forward <- function(temp_data,
                           model_formulas){
    
    
    temp_data <- temp_data %>% 
      # move time forward
      mutate(time=time+1) %>%
      # remove info aobut jumps
      select(-c(name,class,exclude_past))
    
    temp_data <- merge(temp_data,
                       model_formulas$graph,
                       by="jump_index",
                       all.x=TRUE) %>%
      
      arrange(sample_index) %>%
      
      # make it compatible with update generic covariates
      mutate(latent_index=1,
             missing_index=1,
             missing_jump=TRUE,
             proposed=jump_index)
    
    # updates path, current state, all_jumps
    # then updates generic covariates that summarizes history
    temp_data <- update_generic_covariates(data=temp_data,
                                           model_formulas=model_formulas,
                                           missing_index_temp=1,
                                           time_adjustment=-1) 
    
    temp_data <- temp_data %>%
      # remove extra columns
      select(-c(latent_index,missing_index,missing_jump))
    
    
    return(temp_data)
    
  }
  
  sampled_data$absorbed <- sampled_data$jump_index %in% model_formulas$abs
  
  sampled_data_list <- list()
  sampled_data_list[[1]] <- sampled_data
  count_index <- 2
  
  for(j in (tau_start+1):tau){
    
    if(!silent){print(paste0("Sampling at time: ",j))}
    
    temp_data <- sampled_data_list[[count_index-1]]
    
    if(any(!temp_data$absorbed)){
      
      temp_data <- temp_data %>%
        filter(!absorbed)
      
      temp_data <- move_forward(temp_data=temp_data,
                                model_formulas=model_formulas)
      
      # predict probabilities
      modelmatrix <- compute_model_maxtrix(data=temp_data,
                                           model_graph=model_formulas,
                                           silent=TRUE)
      
      predictions   <- predict_model(data=modelmatrix,
                                     model_formulas,
                                     silent=TRUE)
      
      colnames(predictions)<-paste0("p.",model_formulas$jump_indices)
      
      # sample
      sampled <- apply(FUN=function(p) sample(x=model_formulas$jump_indices,size=1,prob=p,replace=TRUE),predictions,MARGIN=1)
      
      temp_data$jump_index <- sampled
      
      temp_data$absorbed <-  temp_data$jump_index %in% model_formulas$abs
      
      
      ###
      # Store data
      sampled_data_list[[count_index]] <- temp_data[,colnames(temp_data) %in% colnames(sampled_data)]
      count_index <- count_index + 1
      
    } else{
      break
    }
  }
  
  sampled_data <- do.call(rbind,sampled_data_list)
  
  sampled_data <- sampled_data %>%
    arrange(sample_index,time)
  
  if(!silent){print(Sys.time()-start)}
  
  return(sampled_data)
  
  
}
