# Supplementary material for: Estimation in discrete time coarsened multivariate longitudinal models
Source: Stat Methods Med Res. 2023 Feb 12;32(4):806–19. doi: 10.1177/09622802231155010 (PMC10119900; doi:10.1177/09622802231155010)
Supplement: sj-zip-4-smm-10.1177_09622802231155010 - Supplemental material for Estimation in discrete time coarsened multivariate longitudinal models [file sj-zip-4-smm-10.1177_09622802231155010.zip › Scripts/Scripts/Method/Functions_simulate/step_gibbs.R]

step_gibbs <- function(sampled_data,
                       missing_index_temp=1,
                       model_formulas,
                       silent=TRUE,
                       covariate_updater=NULL){
  ###
  # unpack
  model_graph       <- model_formulas
  ref               <- model_graph$ref
  absorbing_indices <- model_graph$abs
  jump_indices      <- model_graph$jump_indices
  n_indices         <- length(jump_indices)
  
  ###
  # remove old proposals if present
  sampled_data <- sampled_data %>% 
    select(-any_of("proposal_p"))
  
  ###
  # Sample data
  
  if(!silent){
    print(paste0("step_gibbs: Updating..."))
  }
  
  sampled_data <- step_gibbs_sample(sampled_data=sampled_data,
                                    model_formulas=model_formulas,
                                    missing_index_temp=missing_index_temp,
                                    covariate_updater=covariate_updater,
                                    silent=TRUE)
  
  
  return(sampled_data)
}
