# Supplementary material for: Estimation in discrete time coarsened multivariate longitudinal models
Source: Stat Methods Med Res. 2023 Feb 12;32(4):806–19. doi: 10.1177/09622802231155010 (PMC10119900; doi:10.1177/09622802231155010)
Supplement: sj-zip-4-smm-10.1177_09622802231155010 - Supplemental material for Estimation in discrete time coarsened multivariate longitudinal models [file sj-zip-4-smm-10.1177_09622802231155010.zip › Scripts/Scripts/Method/Functions_simulate/step_gibbs_sample.R]

step_gibbs_sample <- function(sampled_data,
                              model_formulas,
                              missing_index_temp,
                              covariate_updater=NULL,
                              silent=TRUE){
  
  start <- Sys.time()

  stopifnot(!all(sampled_data$complete_case))
  
  n_indices <- length(model_formulas$jump_indices)
  
  ###
  # Expand at missing_index_temp
  sampled_data_big <- sampled_data %>% 
    select(-any_of(c("name","class","exclude_past")))
  
  J <- compute_J(data=sampled_data,
                 model_formulas=model_formulas)

  for(i in 1:n_indices){
    ji <- model_formulas$jump_indices[i]
    temp <- J[[paste0("J.",ji)]] 
    temp[temp %in% 0]<-""
    temp[temp %in% 1] <- ji
    J[[paste0("J.",ji)]] <- temp
    # sapply(FUN=function(x,y) paste0(x,y,collapse="|"), model_formulas$jump_indices[i])
  }
  
  J$J_jumps <- apply(FUN=function(x) paste0(x,collapse="|"),
                     J %>% select(starts_with("J.")),
                     MARGIN=1 )

  sampled_data_big <- merge(sampled_data_big,
                            J %>% select(sample_index,latent_index,time,J_jumps),
                            by=c("sample_index","latent_index","time"),
                            all.x=TRUE)
  

  
  # each time after current missing index should be replicated n_indices times = defines em_index
  sampled_data_big <- sampled_data_big %>%
    
    # prepare
    group_by(sample_index,latent_index) %>%
    
    # expand each observation that is missing at current index
 
    mutate(weights=n_indices ) %>%
    uncount(weights = weights,.remove = FALSE,.id="em_index") %>%
    
    mutate(em_index = model_formulas$jump_indices[em_index]) %>%
    
    ungroup() %>%
    arrange(sample_index,latent_index,em_index,time)

  
  if(!silent){print(paste0("step_gibbs_sample a time:",Sys.time()-start))}
  
  # only keep realizations that can occur based on the past 
  
  sampled_data_big$keep_this <-      (mapply(grepl,sampled_data_big$em_index,sampled_data_big$J_jumps) | !sampled_data_big$missing_jump) &  
    mapply(grepl,sampled_data_big$em_index,sampled_data_big$all_jumps)     

  sampled_data_big <- sampled_data_big %>%

    group_by(sample_index,latent_index,em_index) %>%
    filter(all(keep_this) ) %>%
    select(-any_of(c("keep_this","weights")))
 
  # proposed jump index
  sampled_data_big <- sampled_data_big %>% 
    mutate(jump_index = ifelse( missing_index %in% missing_index_temp & missing_jump,em_index,jump_index )) %>%
    arrange(sample_index,latent_index,em_index,time) %>%
    select(-any_of(c("J_jumps")))
  
  if(!silent){print(paste0("step_gibbs_sample A time:",Sys.time()-start))}
  
  ###
  # Update 
  sampled_data_big <- merge(sampled_data_big,
                            model_formulas$graph,
                            by="jump_index",
                            all.x=TRUE) %>%
    arrange(sample_index,latent_index,em_index,time)
  
  sampled_data_big$proposed <- sampled_data_big$jump_index
  
  nimps <- max(sampled_data_big$latent_index)
  
  sampled_data_big$latent_index <- sampled_data_big$latent_index + nimps*sampled_data_big$em_index
  
  if(!silent){print(paste0("step_gibbs_sample b time:",Sys.time()-start))}
  
  ###
  # Update covariates
  # updates path, current state, all_jumps
  # then updates generic covariates that summarizes history
  sampled_data_big <- update_generic_covariates(data=sampled_data_big,
                                                model_formulas=model_formulas,
                                                missing_index_temp=missing_index_temp)  %>%
    arrange(sample_index,latent_index,em_index,time)

  if(!silent){print(paste0("step_gibbs_sample B time:",Sys.time()-start))}

  if(!is.null(covariate_updater)){

    sampled_data_big <- covariate_updater(sampled_data_big,
                                          model_formulas=model_formulas)
    
  }

  sampled_data_big <- sampled_data_big %>%
    arrange(sample_index,latent_index,em_index,time) %>%
    relocate(sample_index,latent_index,em_index,time)
  
  if(!silent){print(paste0("step_gibbs_sample C time:",Sys.time()-start))}
  
  ###
  # predict probabilities
  modelmatrix <- compute_model_maxtrix(data=sampled_data_big,
                                       model_graph=model_formulas,
                                       silent=TRUE)
  
  # predict
  predictions   <- predict_model(data=modelmatrix,
                                 model_formulas,
                                 silent=TRUE)
  
  sampled_data_big$latent_index <- 1 + (sampled_data_big$latent_index-1) %% nimps
    

  # extract predicted probability of the event that occured
  predictions <- apply(FUN=sum,
                       modelmatrix$y * predictions,
                       MARGIN=1)

  sampled_data_p   <- sampled_data_big %>% 
    select(sample_index,latent_index,em_index,time,missing_index)
  
  sampled_data_p$p <- predictions 
  
  # Compute probabilities by normalizing 
  sampled_data_p <- sampled_data_p %>%
    group_by(sample_index,latent_index,em_index) %>%
    mutate(prod_p = ifelse(any(missing_index==missing_index_temp),
                           prod(p[missing_index>=missing_index_temp]),
                           1 ) ) %>%
    ungroup() %>%
    
    select(sample_index,latent_index,em_index,prod_p) %>%
    unique() %>%
    group_by(sample_index,latent_index) %>%
    mutate(final_p = prod_p/sum(prod_p)) %>%
    ungroup() %>%
    select(sample_index,latent_index,em_index,final_p) %>%
    unique()
  
  if(!silent){print(paste0("step_gibbs_sample D time:",Sys.time()-start))}
  
  sampled_data_p <- sampled_data_p %>%
    group_by(sample_index,latent_index) %>%
    mutate(sampled = sample(1:n(),size=1,prob=final_p)) %>%
    filter(1:n() %in% sampled) %>%
    ungroup() %>%
    select(-c(sampled,final_p)) %>%
    arrange(sample_index,latent_index,em_index)

  sampled_data <- merge(sampled_data_p,
                        sampled_data_big,
                        by=c("sample_index","latent_index","em_index"),
                        all.x=TRUE)

  sampled_data <- sampled_data %>%
    select(-any_of(c("em_index","mispos","name","class","exclude_past"))) %>%
    arrange(sample_index,latent_index,time)
  
  if(!silent){print(paste0("step_gibbs_sample time:",Sys.time()-start))}
  
  return(sampled_data)

}
