# Supplementary material for: Estimation in discrete time coarsened multivariate longitudinal models
Source: Stat Methods Med Res. 2023 Feb 12;32(4):806–19. doi: 10.1177/09622802231155010 (PMC10119900; doi:10.1177/09622802231155010)
Supplement: sj-zip-4-smm-10.1177_09622802231155010 - Supplemental material for Estimation in discrete time coarsened multivariate longitudinal models [file sj-zip-4-smm-10.1177_09622802231155010.zip › Scripts/Scripts/Method/Functions_simulate/step_one.R]

step_one <- function(data,
                     missing_index_temp=1,
                     model_formulas,
                     J,
                     n_samples,
                     silent=TRUE,
                     covariate_updater=NULL){
  ###
  # unpack
  model_graph       <- model_formulas
  ref               <- model_graph$ref
  absorbing_indices <- model_graph$abs
  jump_indices      <- model_graph$jump_indices
  n_indices         <- length(jump_indices)
  
  ###
  # remove old proposals if present
  data <- data %>% select(-any_of("proposal_p"))
  
  ###
  # Sample data
  
  if(!silent){
    print(paste0("step_one: Updating..."))
  }
  
  data <- step_one_sample(data=data,
                          model_formulas=model_formulas,
                          missing_index_temp=missing_index_temp,
                          J=J,
                          silent=silent,
                          n_samples=n_samples)

  ###
  # Update jump index using the proposed jump index
  
  if(!silent){
    print(paste0("step_one: Updating path, all_jumps etc"))
  }

  data <- data %>% 
    select(-c(name,class,exclude_past))
  
  data <- merge(data,
                model_formulas$graph,
                by="jump_index",
                all.x=TRUE) %>%
    arrange(sample_index,latent_index,time)
  
    
  # updates path, current state, all_jumps
  # then updates generic covariates that summarizes history
  data <- update_generic_covariates(data=data,
                                    model_formulas=model_formulas,
                                    missing_index_temp=missing_index_temp) 
  
  ###
  # update name  class exclude_past  from graph

  data <- data %>%
    arrange(sample_index,latent_index,time)

  ###
  # Update covariates: it should not add new covariates, only update existing

  
  if(!is.null(covariate_updater)){
    if(!silent){
      print(paste0("step_one: covariate_updater"))
    }
    
    data <- covariate_updater(data,
                              model_formulas=model_formulas)
  }
  
  data <- data %>% select(-any_of(c("mispos" )))
  
  return(data)
}
