# Supplementary material for: Estimation in discrete time coarsened multivariate longitudinal models
Source: Stat Methods Med Res. 2023 Feb 12;32(4):806–19. doi: 10.1177/09622802231155010 (PMC10119900; doi:10.1177/09622802231155010)
Supplement: sj-zip-4-smm-10.1177_09622802231155010 - Supplemental material for Estimation in discrete time coarsened multivariate longitudinal models [file sj-zip-4-smm-10.1177_09622802231155010.zip › Scripts/Scripts/Method/Functions_simulate/step_one_sample.R]

step_one_sample <- function(data,
                            model_formulas,
                            missing_index_temp,
                            J,
                            silent=TRUE,
                            n_samples=1){
  
  n_indices <- length(model_formulas$jump_indices)
  
  ###
  # predict probabilities
  
  modelmatrix <- compute_model_maxtrix(data=data %>% filter(missing_index == missing_index_temp & missing_jump),
                                       model_graph=model_formulas,
                                       silent=silent)
  
  # predict
  predictions   <- predict_model(data=modelmatrix,
                                 model_formulas,
                                 silent=silent)
  
  
  # multiply with J
  jcols <- substr(colnames(J),1,2) %in% "J."
  
  jtemp <- J[J$missing_index == missing_index_temp & J$missing_jump,jcols]
  
  predictions <- predictions*jtemp
  
  # normalize probabilities 
  normconst   <- apply(FUN=sum,predictions,MARGIN=1)
  predictions <- predictions/normconst
  
  colnames(predictions)<-paste0("p.",model_formulas$jump_indices)
  
  if(!silent){
    print(paste0("step_one: Sampling..."))
  }
  
  
  ###
  # sample
  if(n_samples > 1){
    sampled <- t(apply(FUN=function(p) sample(x=model_formulas$jump_indices,size=n_samples,prob=p,replace=TRUE),predictions,MARGIN=1))
    sampled <- apply(FUN=paste0,sampled,MARGIN=1,collapse="|")
  } else{
    sampled <- as.character(apply(FUN=function(p) sample(x=model_formulas$jump_indices,size=1,prob=p,replace=TRUE),predictions,MARGIN=1))
  }
  
  predictions <- as.data.frame(predictions)
  predictions <- cbind(predictions,J[J$missing_index == missing_index_temp & J$missing_jump,colnames(J) %in% c("sample_index","latent_index","time","complete_case")])
  predictions$sampled     <- sampled
  predictions$predictions <- sampled
  

  ###
  # uncount samples
  if(!silent){
    print(paste0("step_one: Uncounting..."))
  }
  
  y <- matrix(0,nrow=nrow(predictions),ncol=n_indices)
  
  for(j in 1:n_indices){
    y[,j] <- as.numeric(predictions$predictions %in% model_formulas$jump_indices[j])
  }
  
  # compute proposal
  predictions$proposal_p <- apply(FUN=sum,predictions[,1:n_indices]*y,MARGIN=1)
  
  data <- merge(data,
                predictions %>% select(sample_index,latent_index,time,proposal_p,predictions),
                by=c("sample_index","latent_index","time"),
                all.x=TRUE) %>%
    
    rename(proposed=predictions)
  
  data <- data %>% 
    
    mutate(proposal_p=ifelse(is.na(proposal_p),
                             1,
                             proposal_p)) %>%
    
    mutate(jump_index=ifelse(missing_index==missing_index_temp & missing_jump,
                             proposed,jump_index)) %>%
    
    mutate(proposed=jump_index)
  
  return(data)
  
  
}
