# Supplementary material for: Estimation in discrete time coarsened multivariate longitudinal models
Source: Stat Methods Med Res. 2023 Feb 12;32(4):806–19. doi: 10.1177/09622802231155010 (PMC10119900; doi:10.1177/09622802231155010)
Supplement: sj-zip-4-smm-10.1177_09622802231155010 - Supplemental material for Estimation in discrete time coarsened multivariate longitudinal models [file sj-zip-4-smm-10.1177_09622802231155010.zip › Scripts/Scripts/Method/Functions_simulate/summarize_simulations.R]

###
# summarize simulations
# sim_list = results
summarize_simulations <- function(sim_list,
                                  analysis_name=NULL,
                                  dig=3){
  
  # helper function that loops over the list and extracts info
  # 
  # sim_temp = sim_list[[1]]
  extract_info <- function(sim_temp){
    
    if(!is.null(analysis_name)){
      sim_temp$estimate <- sim_temp$estimate[[analysis_name]]
    }
    
    if(!is.null(sim_temp$estimate$est)){
      temp  <- sim_temp$estimate$est$all_parameters
      
      truth <- data.frame("true"=sim_temp$estimate$model_formulas_truth$unique_parameters,
                          "Parameter.id"=as.numeric(sim_temp$estimate$model_formulas_truth$unique_parameters_names))
      
      temp <- merge(temp,truth,by="Parameter.id",all.x=TRUE)
      
      # distance, absolute distanse and squared distanse to truth
      temp$diff     <- temp$Estimate-temp$true
      temp$diff_abs <- abs( temp$diff)
      temp$diff_sq  <- temp$diff^2
      temp$ci_width <- temp$CI.upper - temp$CI.lower
      temp$cover    <- as.numeric(temp$true <= temp$CI.upper & temp$true >= temp$CI.lower)
      temp$seed     <- sim_temp$seed
      
      temp$running_time      <- sim_temp$estimate$est_time
      temp$condition_number  <- sim_temp$est$est$error$condition.number
      temp$converged         <- sim_temp$est$est$error$converged
      temp$error             <- sim_temp$est$est$error$error
      temp$error_type        <- sim_temp$est$est$error$message
    } else{
      temp <- NULL
    }
    # point estimate
  
    
    return(temp)
  }
  
  #sim_info <- list()
  #for(j in 1:length(sim_list)){
  #  sim_info[[j]]<-extract_info(sim_temp=sim_list[[j]])
  #}
  
  sim_info <- lapply(FUN=extract_info,sim_list)
  nsim <- length(sim_info)
  nsim_actual <- 0
  for(j in 1:length(sim_info)){
    nsim_actual <- nsim_actual+ !is.null(sim_info[[j]])
  }
  sim_info <- do.call(rbind,sim_info)
  sim_info$nsim <- nsim
  sim_info$nsim_actual <- nsim_actual
  
  fix_dig <- function(x){ round(x,dig=dig)}
  fix_dig <- function(x){ x}
  # summarize info over all simulations (mean, sd, IQR)
  info <- sim_info %>% 
    
    group_by(Parameter.id) %>%
    
    mutate(Estimate_mean=       fix_dig(mean(Estimate)),
           Estimate_mean_mcse = fix_dig(  sqrt( sum( (mean(Estimate)-Estimate)^2 )/(n()*(n() -1))  )),
           
           Estimate_empse  = fix_dig(  sqrt( sum( (mean(Estimate)-Estimate)^2 )/(n() -1)  )),
           Estimate_empse_mcse  = fix_dig(  sqrt( sum( (mean(Estimate)-Estimate)^2 )/(n() -1)  ) /sqrt(2*( n()-1 ) ) ),
           
           Estimate_sd=         fix_dig(sd(Estimate)),
           Estimate_median=     fix_dig(median(Estimate)),
           Estimate_mean_diff = fix_dig(mean(diff)),
           Estimate_mean_diff_abs = fix_dig(mean(diff_abs)),
           Estimate_mean_diff_sq =  fix_dig(mean(diff_sq)),
           
           Estimate_min_diff=       fix_dig(min(diff)),
           Estimate_1q_diff=       fix_dig(quantile(diff,probs=0.25)),
           Estimate_med_diff=       fix_dig(quantile(diff,probs=0.5)),
           Estimate_3q_diff=       fix_dig(quantile(diff,probs=0.75)),
           Estimate_max_diff=       fix_dig(max(diff)),
           
           ci_width_mean =    fix_dig(mean(ci_width)),
           ci_width_sd =      fix_dig(sd(ci_width)),
           
           ci_coverage =      100*fix_dig(mean(cover)),
           ci_coverage_mcse = 100*fix_dig( sqrt(mean(cover)*(1-mean(cover) )/n()   )  )
           ) %>%

    select(jump_index,name,class, Parameter.id, Parameter.name,true,
           
           Estimate_mean,Estimate_mean_mcse,Estimate_median,Estimate_mean_diff,Estimate_mean_diff_abs,Estimate_mean_diff_sq,Estimate_sd,
           
           Estimate_empse, Estimate_empse_mcse, 
           
           Estimate_min_diff,Estimate_1q_diff,Estimate_med_diff,Estimate_3q_diff,Estimate_max_diff,
           
           ci_width_mean,ci_width_sd,ci_coverage,ci_coverage_mcse   ) %>%
    
    unique()
  
  info2 <- sim_info %>% 

    select(nsim_actual,nsim,running_time,condition_number,converged,error,error_type,seed ) %>%
    
    group_by(seed) %>%
    
    unique() %>%
    
    ungroup() %>% 
    
    select(-seed) %>%
    
    mutate(
      
      running_time_mean= fix_dig(mean(running_time)),
      running_time_sd=   fix_dig(sd(running_time) ),
      
      Estimate_min_condition_number=       fix_dig(min(condition_number)),
      Estimate_1q_condition_number=        fix_dig(quantile(condition_number,probs=0.25)),
      Estimate_med_condition_number=       fix_dig(quantile(condition_number,probs=0.5)),
      Estimate_3q_condition_number=        fix_dig(quantile(condition_number,probs=0.75)),
      Estimate_max_condition_number=       fix_dig(max(condition_number)),
      
      errors= fix_dig(sum(error)),
      error_proportion= fix_dig(mean(error)),
      
      converged = fix_dig(sum(converged )),
      converged_proportion= fix_dig(mean(converged ))
      
    ) %>% 
  
    select(running_time_mean,running_time_sd,
           Estimate_min_condition_number,      
           Estimate_1q_condition_number,
           Estimate_med_condition_number,
           Estimate_3q_condition_number,
           Estimate_max_condition_number,
           
           errors,
           error_proportion,
           
           converged,
           converged_proportion,
           nsim_actual,nsim) %>%
    
    slice(1)
  
    info <- cbind(info,info2)
  
    return(info)
  
}


###
# end
###
