# Supplementary material for: Estimation in discrete time coarsened multivariate longitudinal models
Source: Stat Methods Med Res. 2023 Feb 12;32(4):806–19. doi: 10.1177/09622802231155010 (PMC10119900; doi:10.1177/09622802231155010)
Supplement: sj-zip-4-smm-10.1177_09622802231155010 - Supplemental material for Estimation in discrete time coarsened multivariate longitudinal models [file sj-zip-4-smm-10.1177_09622802231155010.zip › Scripts/Scripts/Method/Functions_table/combine_tables.R]

###
# combine tables 

combine_tables <- function(script="simstudy_1_inner05",
                           sim_names=c("NoFilter","IgnoreFilter","EarlyCensor","DirectML","MCEMDyn" ),
                           n_samples=500,
                           path.save,
                           path.read,
                           dig_bias=3,
                           dig_coverage=1,
                           dig_empse=3){
  
  # read list of tables
  tables_list <- list()
  for(j in 1:length(sim_names)){
    tables_list[[j]] <- read.csv(paste0(path.read,script,"_",sim_names[j],"_",n_samples,".csv"),stringsAsFactors = FALSE)
  }
  
  fix_dig <- function(x,dig){round(x,dig=dig)}
  
  # extract info and create new tables

  # first about bias: estimate and mean diff
  t_bias <- tables_list[[1]][,c("name","Parameter.name","true")]
  colnames(t_bias) <- c("Event","Parameter","Truth")
  
  for(j in 1:length(sim_names)){
    t_bias <- cbind(t_bias,fix_dig(tables_list[[j]][,c("Estimate_mean_diff","Estimate_mean_mcse")],dig=dig_bias))
  }
  
  t_bias <- as.matrix(t_bias)
  t_bias <- rbind(rep("",ncol(t_bias)),t_bias)
  t_bias <- rbind(rep("",ncol(t_bias)),t_bias)
  
  for(j in 1:length(sim_names)){
    t_bias[1,2*j+2] <- sim_names[j]
  }
  cn <- colnames(t_bias)
  cn[cn %in% "Estimate_mean_diff"]<-"Bias"
  cn[cn %in% "Estimate_mean_mcse"]<-"MC-SE"
  
  t_bias[2,]<-cn
  
  # empirical standard deviation EmpSE
  t_empse <- tables_list[[1]][,c("name","Parameter.name","true")]
  colnames(t_empse) <- c("Event","Parameter","Truth")
  
  for(j in 1:length(sim_names)){
    t_empse <- cbind(t_empse,fix_dig(tables_list[[j]][,c("Estimate_empse","Estimate_empse_mcse")],dig=dig_empse))
  }
  
  t_empse <- as.matrix(t_empse)
  t_empse <- rbind(rep("",ncol(t_empse)),t_empse)
  t_empse <- rbind(rep("",ncol(t_empse)),t_empse)
  
  for(j in 1:length(sim_names)){
    t_empse[1,2*j+2] <- sim_names[j]
  }
  cn <- colnames(t_empse)
  cn[cn %in% "Estimate_empse"]<-"EmpSE"
  cn[cn %in% "Estimate_empse_mcse"]<-"MC-SE"
  
  t_empse[2,]<-cn

  # second about coverage
  t_cov <- tables_list[[1]][,c("name","Parameter.name","true")]
  for(j in 1:length(sim_names)){
    t_cov <- cbind(t_cov,fix_dig(tables_list[[j]][,c("ci_coverage","ci_coverage_mcse")],dig=dig_coverage))
  }
  
  t_cov <- as.matrix(t_cov)
  t_cov <- rbind(rep("",ncol(t_cov)),t_cov)
  t_cov <- rbind(rep("",ncol(t_cov)),t_cov)
  
  for(j in 1:length(sim_names)){
    t_cov[1,2*j+2] <- sim_names[j]
  }
  cn <- colnames(t_cov)
  cn[cn %in% "ci_coverage"]<-"Coverage"
  cn[cn %in% "ci_coverage_mcse"]<-"MC-SE"
  
  t_cov[2,]<-cn
  


  # save both tables
  colnames(t_bias)<-NULL
  colnames(t_empse)<-NULL
  colnames(t_cov)<-NULL
  
  write.csv(t_bias,file=paste0(path.read,"Summary_",script,"_","bias","_",n_samples,".csv"),row.names = FALSE)
  write.csv(t_empse,file=paste0(path.read,"Summary_",script,"_","empse","_",n_samples,".csv"),row.names = FALSE)
  write.csv(t_cov,file=paste0(path.read,"Summary_",script,"_","coverage","_",n_samples,".csv"),row.names = FALSE)
  
  #write.csv(t_bias_p,file=paste0(path.read,"Summary_",script,"_","bias_pruned","_",n_samples,".csv"),row.names = FALSE)
}


###
# end
###
