# Supplementary material for: Estimation in discrete time coarsened multivariate longitudinal models
Source: Stat Methods Med Res. 2023 Feb 12;32(4):806–19. doi: 10.1177/09622802231155010 (PMC10119900; doi:10.1177/09622802231155010)
Supplement: sj-zip-4-smm-10.1177_09622802231155010 - Supplemental material for Estimation in discrete time coarsened multivariate longitudinal models [file sj-zip-4-smm-10.1177_09622802231155010.zip › Scripts/Scripts/Method/Functions_table/compute_one_bias_table.R]

compute_one_bias_table <- function( script,
                                    n_samples,
                                    path.read){
  
  tables_list_init <- list()
  for(j in 1:length(n_samples)){
    tables_list_init[[j]] <- read.csv(paste0(path.read,"Summary_",script,"_","bias","_",n_samples[j],".csv"),stringsAsFactors = FALSE)
  }

  estimators <- tables_list_init[[1]][1,]
  estimators <- estimators[!estimators %in% ""]

  ret <- list()
  for(j in 1:length(estimators)){
    estimator_index <- 2*j-1
    estimator_index <- estimator_index:(1+estimator_index)
    estimator_index <- estimator_index + 3
    
    tables_list <- list()
    tables_list[[1]] <- tables_list_init[[1]][,c(1:3,estimator_index)]
    tables_list[[1]][1,4] <- n_samples[1]
    
    for(k in 2:length(n_samples)){
      tables_list[[k]] <- tables_list_init[[k]][,estimator_index]
      tables_list[[k]][1,1] <- n_samples[k]
    }
    
    tab_temp <- do.call(cbind,tables_list)
    colnames(tab_temp)<-""
    ret[[j]]<-tab_temp
    write.csv(tab_temp,file=paste0(path.read,"Bias",estimators[j],"_",script,".csv"),row.names=FALSE)
  }
  names(ret)<-estimators
  return(ret)
}
