# Supplementary material for: Estimation in discrete time coarsened multivariate longitudinal models
Source: Stat Methods Med Res. 2023 Feb 12;32(4):806–19. doi: 10.1177/09622802231155010 (PMC10119900; doi:10.1177/09622802231155010)
Supplement: sj-zip-4-smm-10.1177_09622802231155010 - Supplemental material for Estimation in discrete time coarsened multivariate longitudinal models [file sj-zip-4-smm-10.1177_09622802231155010.zip › Scripts/Scripts/Method/Functions_table/stack_tables.R]

##
# stack tables into Excel table

stack_tables <- function(script,
                         all_bias,
                         all_empse,
                         all_coverage,
                         table_path){
  require("xlsx")
  
  fix_parameter_names <- function(x){
    
    for(j in 1:length(x)){
      d <- x[[j]]
      n <- names(x)[j]
      
      d[,2] <- gsub(pattern="Parameter",replacement = "Variable",x=d[,2])
      d[,2] <- gsub(pattern="state.",replacement = "S",x=d[,2])
      d[,2] <- gsub(pattern="had_index.",replacement = "had S",x=d[,2])
      d[,2] <- gsub(pattern="[.]",replacement = " ",x=d[,2])
      
      d[,1] <- gsub(pattern="aa",replacement = "AA",x=d[,1])
      d[,1] <- gsub(pattern="gnrh",replacement = "GnRH",x=d[,1])
      d[,1] <- gsub(pattern="death",replacement = "Death",x=d[,1])
      
      d[,1] <- gsub(pattern="alive",replacement = "Alive",x=d[,1])
      d[,1] <- gsub(pattern="treatment",replacement = "Treatment",x=d[,1])
      
      d <- rbind("",d)
      d[1,4] <- n
      
      if(j>1){
        d <- d[,-c(1:3)]
      }
      x[[j]]<- d
    }
  
    return(x)
  }
  
  all_bias <- fix_parameter_names(x=all_bias)
  all_empse <- fix_parameter_names(all_empse)
  all_coverage <- fix_parameter_names(all_coverage)
  
  all_bias <- do.call(cbind,all_bias)
  all_empse <- do.call(cbind,all_empse)
  all_coverage <- do.call(cbind,all_coverage)
  
  xlsx::write.xlsx(all_bias,file=paste0(table_path,"Results","_",script,".xlsx"),row.names=FALSE,col.names = FALSE,sheetName = "Bias")
  xlsx::write.xlsx(all_empse,file=paste0(table_path,"Results","_",script,".xlsx"),row.names=FALSE,col.names = FALSE,append=TRUE,sheetName = "EmpSE")
  xlsx::write.xlsx(all_coverage,file=paste0(table_path,"Results","_",script,".xlsx"),row.names=FALSE,col.names = FALSE,append=TRUE,sheetName = "Coverage")
  
  # also save separately
  
  xlsx::write.xlsx(all_bias,file=paste0(table_path,"Results","_",script,"_Bias.xlsx"),row.names=FALSE,col.names = FALSE,sheetName = "Bias")
  xlsx::write.xlsx(all_empse,file=paste0(table_path,"Results","_",script,"_EmpSE.xlsx"),row.names=FALSE,col.names = FALSE,sheetName = "EmpSE")
  xlsx::write.xlsx(all_coverage,file=paste0(table_path,"Results","_",script,"_Coverage.xlsx"),row.names=FALSE,col.names = FALSE,sheetName = "Coverage")
  
}
