# Supplementary material for: Estimation in discrete time coarsened multivariate longitudinal models
Source: Stat Methods Med Res. 2023 Feb 12;32(4):806–19. doi: 10.1177/09622802231155010 (PMC10119900; doi:10.1177/09622802231155010)
Supplement: sj-zip-4-smm-10.1177_09622802231155010 - Supplemental material for Estimation in discrete time coarsened multivariate longitudinal models [file sj-zip-4-smm-10.1177_09622802231155010.zip › Scripts/Scripts/Method/load_functions.R]

###
# load all functions

a <- sapply(FUN=source,list.files(paste0(project.path,"Scripts\\Method\\Functions\\"),full.names=TRUE))
a <- sapply(FUN=source,list.files(paste0(project.path,"Scripts\\Method\\Functions_data_processing\\"),full.names=TRUE))
a <- sapply(FUN=source,list.files(paste0(project.path,"Scripts\\Method\\Functions_estimate\\"),full.names=TRUE))
a <- sapply(FUN=source,list.files(paste0(project.path,"Scripts\\Method\\Functions_model\\"),full.names=TRUE))
a <- sapply(FUN=source,list.files(paste0(project.path,"Scripts\\Method\\Functions_simulate\\"),full.names=TRUE))
a <- sapply(FUN=source,list.files(paste0(project.path,"Scripts\\Method\\Functions_plot\\"),full.names=TRUE))
a <- sapply(FUN=source,list.files(paste0(project.path,"Scripts\\Method\\Functions_table\\"),full.names=TRUE))
