# Supplementary material for: Estimation in discrete time coarsened multivariate longitudinal models
Source: Stat Methods Med Res. 2023 Feb 12;32(4):806–19. doi: 10.1177/09622802231155010 (PMC10119900; doi:10.1177/09622802231155010)
Supplement: sj-zip-4-smm-10.1177_09622802231155010 - Supplemental material for Estimation in discrete time coarsened multivariate longitudinal models [file sj-zip-4-smm-10.1177_09622802231155010.zip › Scripts/Scripts/Method/readme.txt]

By: Marcus Westerberg, 2022


---  --- ---  --- ---  --- ---  --- ---  --- ---  ---  
--- Note ---
This document contains an overview of the scripts, folders and R-packges used.
Note that the simulationstudy has heavy requriements on the hardware.
Note that the code is still under development. Any changes in code, model specification etc. may lead to unexpected behaviour.
---  --- ---  --- ---  --- ---  --- ---  --- ---  ---  


---  --- ---  --- ---  --- ---  --- ---  --- ---  ---  
--- Example Scripts (tutorial) ---
Tip! Try these first to make sure they run and that you understand how it works.

Example1.R:	simple survival model
Example2.R: 	model with three events
Example3.R: 	model with four events
---  --- ---  --- ---  --- ---  --- ---  --- ---  ---  


---  --- ---  --- ---  --- ---  --- ---  --- ---  ---  
load_functions.R: loads the following functions

--- Function Folders ---
Functions_data_processing:	process event-data such that it can be used in modellning (creates model matrix, covariates and summaries)
Functions_model: 		specify data-generating model settings and structure
Functions_estimate:		used to estimate model parameters (comput log-likelihood, weights etc.)
Functions_simulate:		simulate data from a model, and scripts used to perform the simulation studies
Functions_plot:			generate different figures, some of which are included in the manuscript
---  --- ---  --- ---  --- ---  --- ---  --- ---  ---  


---  --- ---  --- ---  --- ---  --- ---  --- ---  ---  

--- Simulation study folder requirements ---
Required folder structure to generate results

Folder: Results
Folders inside Results: Figures, Models, Rdata, Tables

Note! Paths need to be specified/modified to these folders, see corresponding scripts.
---  --- ---  --- ---  --- ---  --- ---  --- ---  ---  


---  --- ---  --- ---  --- ---  --- ---  --- ---  ---  
--- Simulation study scripts ---
Coverage_study.R: 	main script to perform the simulation studies in the manuscript

Folder: Scripts_simstudy_coverage: folders with scripts for each simulation study

Folder: scripts_inner contains the script simstudy.R that is the primary inner workhorse of all simulation studies

Note! Simulation study was performed in parallel and some models/scenarios require a lot of RAM and/or CPU-cores 
and/or compute time to finish depending on hardware. 

Hardware used: 
AMD Ryzen Threadripper 3970X 32-Core Processor 3.69 GHz
256 GB RAM
Windows 10 Pro
1 TB SSD
---  --- ---  --- ---  --- ---  --- ---  --- ---  ---  


---  --- ---  --- ---  --- ---  --- ---  --- ---  ---  
--- Simulation study version information ---

R version 4.0.2

Platform: x86_64-w64-mingw32/x64 (64-bit)
Running under: Windows 10 x64 (build 19043)

R-Packages: 
parallel 4.0.2
pbapply 1.4.3 
ggplot2 3.3.3     
purrr   0.3.4
tibble  3.1.0   
dplyr   1.0.5
tidyr   1.1.3     
stringr 1.4.0
readr   1.4.0     
forcats 0.5.1
fastDummies  1.6.3
xlsx	0.6.5 (for saving Excel tables only)
---  --- ---  --- ---  --- ---  --- ---  --- ---  ---  
