# Supplementary material for: Estimation in discrete time coarsened multivariate longitudinal models
Source: Stat Methods Med Res. 2023 Feb 12;32(4):806–19. doi: 10.1177/09622802231155010 (PMC10119900; doi:10.1177/09622802231155010)
Supplement: sj-zip-4-smm-10.1177_09622802231155010 - Supplemental material for Estimation in discrete time coarsened multivariate longitudinal models [file sj-zip-4-smm-10.1177_09622802231155010.zip › Scripts/Scripts/Method/Scripts_simstudy_coverage/M1S2.R]

###
# Model 1, scenario 2
# Internal name: simstudy_long_4


###
# Settings
filter_probs   <- c(0.5)
versions       <- c("NoFilter","IgnoreFilter","EarlyCensor","MCEMDyn")  # ,"DirectML","MCEMDyn"
n_replications <- 512
n_samples      <- c(500,1000)
sampler_type   <- "sequential"
tau            <- 50
deterministic_times <- list(NA,c(5:6,20:29),NA)

em_instructions <- list("n_em_init"=10,
                        "n_em_final"=40,
                        "n_em_maxit"=10,
                        "r_ratio"=5,
                        "burnin"=5)

study<- "simstudy_long_4"
nthreads <- 16
  
print(Sys.time())
print(study)
print("-----------------------")

###
# Names and paths to save stuff
plot_path   <- paste0(project.path,"Results\\Figures\\",study,"\\")
table_path  <- paste0(project.path,"Results\\Tables\\",study,"\\")

###
# model
source(paste0(project.path,"Scripts\\Method\\Scripts_simstudy_coverage\\Models\\model_",study,".R"))

start_time <- Sys.time()
sink(file=paste0(log_path,study,".txt"))
print(Sys.time())
print(study)
print("-----------------------")

# Run study
print(Sys.time())
extra_name <- filter_probs
study_name <- paste0(study,"_",extra_name)
print(study_name)

model_graph$V$filter          <- TRUE
model_graph$V$active          <- c(FALSE,TRUE,FALSE)
model_graph$V$deterministic[2]<-TRUE
model_graph$V$censor_v <- FALSE

model_graph$V$deterministic_times <- deterministic_times
model_graph$V$parameters          <- list(NA,filter_probs,NA)

model_formulas <- make_model_formulas(model_graph)
model_formulas_truth <- make_model_formulas(model_graph,
                                            parameter_initial_values)
gc()
sim_batch(script="simstudy",
          nthreads=nthreads,
          seed_start = 1,
          n_replications=n_replications,
          n_samples=n_samples,
          tau=tau,
          model_formulas_truth=model_formulas_truth,
          model_formulas = model_formulas,
          study_name = study_name,
          versions = versions,
          project.path = project.path,
          table.path = table_path,
          sampler_type = sampler_type,
          em_instructions =em_instructions)
gc()

print("-----------------------")
print(Sys.time()-start_time)
print("-----------------------")
print("")
sink()


# Large sample study
n_replications <- 128
n_samples      <- c(10000)
nthreads_large <- 20

em_instructions <- list("n_em_init"=10,
                        "n_em_final"=25,
                        "n_em_maxit"=10,
                        "r_ratio"=5,
                        "burnin"=3)

print(Sys.time())
print(study)
print("-----------------------")

###
start_time <- Sys.time()
sink(file=paste0(log_path,study,".txt"))

# Run study
print(Sys.time())
extra_name <- filter_probs
study_name <- paste0(study,"_",extra_name)
print(study_name)

gc()
sim_batch(script="simstudy",
          nthreads=nthreads_large,
          seed_start = 1,
          n_replications=n_replications,
          n_samples=n_samples,
          tau=tau,
          model_formulas_truth=model_formulas_truth,
          model_formulas=model_formulas,
          study_name=study_name,
          versions = versions,
          project.path=project.path,
          table.path=table_path,
          sampler_type = sampler_type,
          em_instructions =em_instructions)
gc()

print("-----------------------")
print(Sys.time()-start_time)
print("-----------------------")
print("")

sink()


###
# Tables
print("Combining tables")
print(Sys.time())
extra_name <- filter_probs
study_name <- paste0(study,"_",extra_name)
print(study_name)

n_samples <- c(500,1000,10000)

# one table per sample size 
for(j in 1:length(n_samples)){
  combine_tables(script=study_name,
                 sim_names=versions,
                 n_samples=n_samples[j],
                 path.save=table_path,
                 path.read=table_path,
                 dig_bias = 3,
                 dig_coverage = 1,
                 dig_empse = 3)
}

# one table for all estimators and sample sizes 
all_bias <- compute_one_bias_table(script=study_name,
                                   n_samples=n_samples,
                                   path.read=table_path)

all_empse <- compute_one_empse_table(script=study_name,
                                     n_samples=n_samples,
                                     path.read=table_path)

all_coverage <- compute_one_coverage_table(script=study_name,
                                           n_samples=n_samples,
                                           path.read=table_path)

# stack into one table for supplement with different sheets for bias, EmpSE and coverage
stack_tables(script=study_name,
             all_bias=all_bias,
             all_empse=all_empse,
             all_coverage=all_coverage,
             table_path=table_path)


###
# Plot

print("-----------------------")
print("")
print(study)
print(Sys.time())
print("")
print("-----------------------")


center_dots <- c(0,1,2,6)

barplot_estimators(script="simstudy_long_4_0.5",
                   path.save=plot_path,
                   estimators=c("NoFilter","EarlyCensor","IgnoreFilter","MCEMDyn"),
                   estimators_names=c("MLE*","EarlyCensor","IgnoreV","MCEM"),
                   event_names= c("AA","GnRH","Death"),
                   figname="Biasplot_1000",
                   n_samples=c(1000),
                   n_rows =2,
                   ylim=c(-1,1),
                   width=8,
                   height=6,
                   leg_y=0.12,
                   leg_x_adj=0,
                   leg_cex=0.75,
                   cols=c("black","darkred","darkorange","darkblue"),
                   cex.axis=0.75,
                   outline=FALSE,
                   center_dots=center_dots,
                   mar = c(4,2,0.5,0.1),
                   oma = c(2,0.5,1,0.5),
                   y_axis_adj = 1,
                   x_axis_adj=1,
                   ylims=NULL,
                   x_srt=0,
                   dig=3,
                   ylim_scale_factor=1.4)

coverage_plot_estimators(script="simstudy_long_4_0.5",
                         path.save=plot_path,
                         estimators=c("NoFilter","EarlyCensor","IgnoreFilter","MCEMDyn"),
                         estimators_names=c("MLE*","EarlyCensor","IgnoreV","MCEM"),
                         event_names= c("AA","GnRH","Death"),
                         figname="Coverage_1000",
                         n_samples=c(1000),
                         mfrow=c(1,1),
                         ylim=c(0,1),
                         width=8,
                         height=4,
                         leg_y=1.15,
                         leg_x_adj=-4,
                         leg_cex=0.75,
                         cols=c("black","darkred","darkorange","darkblue"),
                         cex.axis=0.75,
                         outline=FALSE,
                         center_dots=center_dots,
                         mar = c(4,3,0.5,0.5),
                         oma = c(2,0.5,1,0.5),
                         y_axis_adj = -0.03,
                         x_axis_adj=1,
                         include_bars=FALSE,
                         add_vlines = TRUE,
                         x_srt=45)


ylims_small <- joint_plot(script="simstudy_long_4_0.5",
                          path.save=plot_path,
                          estimators=c("NoFilter","EarlyCensor","IgnoreFilter","MCEMDyn"),
                          estimators_names=c("MLE*","EarlyCensor","IgnoreV","MCEM"),
                          event_names= c("AA","GnRH","Death"),
                          which_params=c("GnRH, S1 intercept","GnRH, S1 time","Death, S0 intercept","Death, S0 time"),
                          figname="Jointplot_small",
                          n_samples=c(500,1000,10000),
                          width=5,
                          height=5,
                          leg_y=0.45,
                          leg_x=0.1,
                          leg_cex=1,
                          cols=c("black","darkred","darkorange","darkblue"),
                          cex.axis=0.5,
                          center_dots=center_dots,
                          mar = c(0.5,2,1,0.1),
                          oma = c(1.5,1.5,2,0.5),
                          dig=2,
                          ylim_scale_factor=1.4,
                          point_cex=0.75,
                          y_axt_adj=0.2,
                          xaxt_inds="all",
                          mains_inds="top",
                          param_cex=0.5,
                          ylims_path=paste0(project.path,"Results\\Figures\\ylims_model1.Rdata"))


ylims_all_large_50<-joint_plot(script="simstudy_long_4_0.5",
                               path.save=plot_path,
                               estimators=c("NoFilter","EarlyCensor","IgnoreFilter","MCEMDyn"),
                               estimators_names=c("MLE*","EarlyCensor","IgnoreV","MCEM"),
                               event_names= c("AA","GnRH","Death"),
                               which_params=NULL,
                               figname="Jointplot_all",
                               n_samples=c(500,1000,10000),
                               width=8,
                               height=35,
                               leg_y=0.35,
                               leg_x=0.75,
                               leg_cex=1,
                               cols=c("black","darkred","darkorange","darkblue"),
                               cex.axis=0.75,
                               center_dots=center_dots,
                               mar = c(2.5,2,1,0.1),
                               oma = c(0.5,1.5,2,0.5),
                               dig=2,
                               ylim_scale_factor=1.4,
                               point_cex=0.75,
                               y_axt_adj=0.15,
                               ylims_path=paste0(project.path,"Results\\Figures\\ylims_model1.Rdata"))


###
# End
###
