# Supplementary material for: Estimation in discrete time coarsened multivariate longitudinal models
Source: Stat Methods Med Res. 2023 Feb 12;32(4):806–19. doi: 10.1177/09622802231155010 (PMC10119900; doi:10.1177/09622802231155010)
Supplement: sj-zip-4-smm-10.1177_09622802231155010 - Supplemental material for Estimation in discrete time coarsened multivariate longitudinal models [file sj-zip-4-smm-10.1177_09622802231155010.zip › Scripts/Scripts/Method/Scripts_simstudy_coverage/Models/model_simstudy_1.R]

###
# Simstudy model 1
# Markov: only depends on current state and time

###
# model
init_graph <- list(data.frame("jump_index"=0,"name"="alive","class"="recurrent"),
                   data.frame("jump_index"=1,"name"="treatment","class"="recurrent"),
                   data.frame("jump_index"=2,"name"="death","class"="absorbing"))

# make graph
model_graph <- make_model_graph(init_graph,
                                ref=0)

# parameter_initial_values <- c( -2,0.5,1,-0.1,
#                                -3,1,-4,1)

parameter_initial_values <- c( -4,0.4,0,-0.1,
                               -7,1,-8,0.9)

# make formulas
model_graph$formulas[[1]]$formula <- "state.0.intercept + state.0.time + state.1.intercept  + state.1.time"
model_graph$formulas[[2]]$formula <- "state.0.intercept + state.0.time + state.1.intercept  + state.1.time"

model_formulas_truth <- make_model_formulas(model_graph,
                                            parameter_initial_values)

# tau
tau <- 10

###
# plot the model
oldf <- function(){
  plot_model(model_formulas=model_formulas_truth,
             figname=study,
             path.save=plot_path,
             mfrow=c(1,2),
             width=8,
             height=3.5,
             silent=TRUE,
             tau=10,
             cols=c("white","darkgreen","black"),
             marginal=FALSE,
             leg_x=0,
             leg_y=1.05,
             x_axt_by=1,
             leg_cex=1,
             state_names=c("S0","S1"),
             event_names=c("Alive","Treatment","Death"),
             plot_as_polygon=FALSE,
             leg_ingore_first=TRUE)
  
  write.csv(model_formulas_truth$parameters,file=paste0(project.path,"Results\\Tables\\",study,"\\Model_parameters.csv"))
}


###
# end
###
