# Supplementary material for: Estimation in discrete time coarsened multivariate longitudinal models
Source: Stat Methods Med Res. 2023 Feb 12;32(4):806–19. doi: 10.1177/09622802231155010 (PMC10119900; doi:10.1177/09622802231155010)
Supplement: sj-zip-4-smm-10.1177_09622802231155010 - Supplemental material for Estimation in discrete time coarsened multivariate longitudinal models [file sj-zip-4-smm-10.1177_09622802231155010.zip › Scripts/Scripts/Method/Scripts_simstudy_coverage/Models/model_simstudy_long_1.R]

###
# 

###
# model
init_graph <- list(data.frame("jump_index"=0,"name"="alive","class"="recurrent"),
                   data.frame("jump_index"=1,"name"="treatment","class"="recurrent"),
                   data.frame("jump_index"=2,"name"="death","class"="absorbing"))

# make graph
model_graph <- make_model_graph(init_graph,
                                ref=0)

parameter_initial_values <- c( -5,0.05,-4,0.01,
                               -8,0.1,-10,0.2)


# make formulas
model_graph$formulas[[1]]$formula <- "state.0.intercept + state.0.time + state.1.intercept  + state.1.time"
model_graph$formulas[[2]]$formula <- "state.0.intercept + state.0.time + state.1.intercept  + state.1.time"

model_formulas_truth <- make_model_formulas(model_graph,
                                            parameter_initial_values)

# tau
tau <- 50

###
# plot the model

oldff <- function(){
  write.csv(model_formulas_truth$parameters,file=paste0(project.path,"Results\\Tables\\",study,"\\Model_parameters.csv"))
  
  ###
  # test sampling data
  sampled_data <- simulate_data_seq(model_formulas=model_formulas_truth,
                                    post_filter=TRUE,
                                    n_samples=100000,
                                    tau=tau,
                                    silent=FALSE,
                                    outer_silent=FALSE,
                                    return_time=FALSE)
  
  sampled_data <- sampled_data %>% 
    group_by(current_state,time) %>%
    mutate(n=n()) %>%
    group_by(current_state,time,jump_index) %>%
    mutate(p=n()/n) %>%
    ungroup() %>%
    select(current_state,time,jump_index,p) %>%
    unique()
  
  plot_model(model_formulas=model_formulas_truth,
             sampled_data=sampled_data,
             figname=study,
             path.save=plot_path,
             mfrow=c(1,2),
             width=8,
             height=3.5,
             silent=TRUE,
             tau=50,
             cols=c("white","darkgreen","black"),
             marginal=FALSE,
             leg_x=0,
             leg_y=0.52,
             ylim=c(0,0.52),
             x_axt_by=5,
             leg_cex=1,
             state_names=c("S0","S1"),
             event_names=c("Alive","Treatment","Death"),
             plot_as_polygon=FALSE,
             leg_ingore_first=TRUE)
}


# 
# round(prop.table(table(sampled_data$time,sampled_data$jump_index),1)*100,dig=2)


###
# plot the model
# plot_model(model_formulas=model_formulas_truth,
#            figname=study,
#            path.save=plot_path,
#            mfrow=c(1,2),
#            width=10,
#            height=5,
#            silent=TRUE,
#            tau=tau,
#            cols=c("white","darkgreen","black"),
#            marginal=FALSE,
#            leg_x=5,
#            leg_y=1.13,
#            x_axt_by=1,
#            leg_cex=1,
#            state_names=c("alive","under treatment"))
# 


###
# end
###
