# Supplementary material for: Estimation in discrete time coarsened multivariate longitudinal models
Source: Stat Methods Med Res. 2023 Feb 12;32(4):806–19. doi: 10.1177/09622802231155010 (PMC10119900; doi:10.1177/09622802231155010)
Supplement: sj-zip-4-smm-10.1177_09622802231155010 - Supplemental material for Estimation in discrete time coarsened multivariate longitudinal models [file sj-zip-4-smm-10.1177_09622802231155010.zip › Scripts/Scripts/Method/Scripts_simstudy_coverage/Models/model_simstudy_long_4.R]

###
# Simstudy model 4

# Long time dependence (time since last)


###
# specify model
init_graph <- list(data.frame("jump_index"=0,"name"="alive",   "class"="recurrent"),
                   data.frame("jump_index"=1,"name"="aa",      "class"="recurrent","exclude_past"="2"),
                   data.frame("jump_index"=2,"name"="gnrh",    "class"="recurrent"),
                   data.frame("jump_index"=3,"name"="death",   "class"="absorbing"))

# make graph
model_graph <- make_model_graph(init_graph,
                                ref=0)

# risk of aa
model_graph$formulas[[1]]$formula <- paste("state.0.intercept + state.0.time +",
                                           "state.1.intercept + state.1.time")

# risk of gnrh
model_graph$formulas[[2]]$formula <- paste("state.0.intercept + state.0.time +",
                                           "state.1.intercept + state.1.time +",
                                           "state.2.intercept + state.2.time")

# risk of death
model_graph$formulas[[3]]$formula <- paste("state.0.intercept + state.0.time +",
                                           "state.1.intercept + state.1.time +",
                                           "state.2.intercept + state.2.time")

# risk of aa
model_graph$formulas[[1]]$formula <- paste("state.0.intercept + state.0.time +",
                                           "state.1.intercept + state.1.time")

# risk of gnrh
model_graph$formulas[[2]]$formula <- paste("state.0.intercept + state.0.time +",
                                           "state.1.intercept + state.1.time +",
                                           "state.2.intercept + state.2.time + state.2.had_index.1")

# risk of death
model_graph$formulas[[3]]$formula <- paste("state.0.intercept + state.0.time +",
                                           "state.1.intercept + state.1.time +",
                                           "state.2.intercept + state.2.time + state.2.had_index.1")

parameter_initial_values <- c(-0.772, -0.297, 1.660, -0.021,  
                              0.621, -0.713, -1.620, -0.039,  
                              0.829, -0.023,  0.191, -4.660, 
                              -0.023, -3.382,  0.003, -2.549, 
                              -0.007,  0.511)

model_formulas_truth <- make_model_formulas(model_graph,
                                            parameter_initial_values)


oldfs <- function(){
  
  
  
  # test sampling data
  sampled_data <- simulate_data_seq(model_formulas=model_formulas_truth,
                                    post_filter=TRUE,
                                    n_samples=100000,
                                    tau=tau,
                                    silent=FALSE,
                                    outer_silent=FALSE,
                                    return_time=FALSE)
  
  sampled_data <- sampled_data %>% 
    group_by(current_state,time) %>%
    mutate(n=n()) %>%
    group_by(current_state,time,jump_index) %>%
    mutate(p=n()/n) %>%
    ungroup() %>%
    select(current_state,time,jump_index,p) %>%
    unique()
  
  
  plot_model(model_formulas=model_formulas_truth,
             sampled_data=sampled_data,
             figname=study,
             path.save=paste0(project.path,"Results\\Figures\\",study,"\\"),
             mfrow=c(1,3),
             width=8,
             height=3.5,
             silent=TRUE,
             tau=50,
             cols=c("white","orange","darkgreen","black"),
             marginal=FALSE,
             leg_x=0,
             leg_y=1.05,
             x_axt_by=5,
             leg_cex=1,
             state_names=c("S0","S1","S2"),
             event_names=c("Alive","AA","GnRH","Death"),
             cuminc_outcomes=list(c(2:4),c(3:4),c(4)) ,
             plot_as_polygon=FALSE,
             leg_ingore_first=TRUE)
  
}
###
# end
###
