# Supplementary material for: Estimation in discrete time coarsened multivariate longitudinal models
Source: Stat Methods Med Res. 2023 Feb 12;32(4):806–19. doi: 10.1177/09622802231155010 (PMC10119900; doi:10.1177/09622802231155010)
Supplement: sj-zip-4-smm-10.1177_09622802231155010 - Supplemental material for Estimation in discrete time coarsened multivariate longitudinal models [file sj-zip-4-smm-10.1177_09622802231155010.zip › Scripts/Scripts/Method/Scripts_simstudy_coverage/Models/readme.txt]

Scripts that specify each of the models

M1S1: model_simstudy_4
M1S2: model_simstudy_long_4
M1S3: model_simstudy_big_4
M2: model_simstudy_long_1
M3: model_simstudy_1
