# Supplementary material for: Estimation in discrete time coarsened multivariate longitudinal models
Source: Stat Methods Med Res. 2023 Feb 12;32(4):806–19. doi: 10.1177/09622802231155010 (PMC10119900; doi:10.1177/09622802231155010)
Supplement: sj-zip-4-smm-10.1177_09622802231155010 - Supplemental material for Estimation in discrete time coarsened multivariate longitudinal models [file sj-zip-4-smm-10.1177_09622802231155010.zip › Scripts/Scripts/Method/Scripts_simstudy_coverage/Scripts_inner/simstudy.R]

###
# seed is given by wrapper 
result<-tryCatch(
  expr = {
    inner_start <- Sys.time()
    
    print(paste0("----- Seed: ",seed," --- Starting ------ ",Sys.time()))

    
    estimates <- list("NoFilter"=NA,
                      "IgnoreFilter"=NA,
                      "EarlyCensor"=NA,
                      "DirectML"=NA,
                      "MCEMDyn"=NA)
    
    ###
    # packages
    require(tidyverse)
    require(fastDummies)
    
    ###
    # Unpack
    project.path         <- add_instructions$project.path
    n_samples            <- add_instructions$n_samples
    model_formulas       <- add_instructions$model_formulas
    model_formulas_truth <- add_instructions$model_formulas_truth
    estimate_versions    <- add_instructions$versions
    tau                  <- add_instructions$tau
    sampler_type         <- add_instructions$sampler_type
    n_em_init            <- add_instructions$em_instructions$n_em_init
    n_em_final           <- add_instructions$em_instructions$n_em_final
    n_em_maxit           <- add_instructions$em_instructions$n_em_maxit
    r_ratio              <- add_instructions$em_instructions$r_ratio
    burnin               <- add_instructions$em_instructions$burnin
    
    if(is.null(sampler_type)){sampler_type<-"direct"}
    
    ###
    # load functions
    source(paste0(project.path,"Scripts\\Method\\load_functions.R"))
    
    
    ###########################################################################################################
    
    ###
    # simulate data 
    print(paste0("----- Seed: ",seed," --- Sampling ------","Time: ", round(as.numeric(difftime(Sys.time(),inner_start,units=c("mins"))),dig=2) ))
    if(sampler_type %in% "direct"){
      sampled_data <- simulate_data(model_formulas=model_formulas_truth,
                                    post_filter=TRUE,
                                    n_samples=n_samples,
                                    tau=tau,
                                    silent=TRUE)
      
    } else if(sampler_type %in% "sequential"){
      
      sampled_data <- simulate_data_seq(model_formulas=model_formulas_truth,
                                        post_filter=TRUE,
                                        n_samples=n_samples,
                                        tau=tau,
                                        silent=TRUE,
                                        outer_silent=TRUE)
    }
    
    realizations <- sampled_data$realizations
    sampled_data <- sampled_data$sampled_data
    
    # table(sampled_data$jump_index,sampled_data$current_state)
    # prop.table(table(sampled_data$jump_index,sampled_data$current_state),2)
    
    ###
    # Estimate
    if("NoFilter" %in% estimate_versions){
      print(paste0("----- Seed: ",seed," --- Estimating - NoFilter ------","Time: ", round(as.numeric(difftime(Sys.time(),inner_start,units=c("mins"))),dig=2) ))
      est_start <- Sys.time()
      
      est<-NULL
      tryCatch(
        expr = {
          est <- estimate_model(data=sampled_data,
                                model_formulas,
                                silent = TRUE,
                                direct_likelihood = FALSE)
        },
        error = function(e){
          message(paste0("No filter Seed: ",seed,'Caught an error!'))
          est <- e
          print(e)
        },
        warning = function(w){
          message(paste0("No filter Seed: ",seed,'Caught a warning!'))
          print(w)
        },
        finally = {
          message('No filter done.')
        }
      )
      
      est_time <- as.numeric(difftime(Sys.time(),est_start,units=c("mins")))
      
      print(paste0("----- Seed: ",seed," --- Done - NoFilter ------","Time: ", round(as.numeric(difftime(Sys.time(),inner_start,units=c("mins"))),dig=2) ))
      
      result <- list("est"=est,
                     "model_formulas_truth"=model_formulas_truth,
                     "est_time"=est_time)
      
      estimates$NoFilter <- result
    }
    
    ###
    # Filter
    sampled_data <- filter_data(data=sampled_data,
                                realizations=realizations,
                                silent=TRUE)
    
    rm("realizations")
    
    
    # if there was no missing data: all methods perform the same
    if(!any(sampled_data$V0 %in% 0 & sampled_data$jump_index %in% 0)){
      
      for(j in estimate_versions){
        estimates[[j]] <- estimates$NoFilter
      }
      
    } else{
      
      
      
      ###
      # Estimate
      if("IgnoreFilter" %in% estimate_versions){
        print(paste0("----- Seed: ",seed," --- Estimating - IgnoreFilter ------","Time: ", round(as.numeric(difftime(Sys.time(),inner_start,units=c("mins"))),dig=2) ))
        est_start <- Sys.time()
        
        est<-NULL
        tryCatch(
          expr = {
            est <- estimate_model(data=sampled_data,
                                  model_formulas,
                                  silent = TRUE,
                                  direct_likelihood = FALSE)
          },
          error = function(e){
            message(paste0("No filter Seed: ",seed,'Caught an error!'))
            est <- e
            print(e)
          },
          warning = function(w){
            message(paste0("No filter Seed: ",seed,'Caught a warning!'))
            print(w)
          },
          finally = {
            message('Ignorefilter done.')
          }
        )
        
       
        
        est_time <- as.numeric(difftime(Sys.time(),est_start,units=c("mins")))
        
        print(paste0("----- Seed: ",seed," --- Done - IgnoreFilter ------","Time: ", round(as.numeric(difftime(Sys.time(),inner_start,units=c("mins"))),dig=2) ))
        
        result <- list("est"=est,
                       "model_formulas_truth"=model_formulas_truth,
                       "est_time"=est_time)
        
        
        estimates$IgnoreFilter <- result
      }
      
      
      
      ###
      # Estimate
      if("EarlyCensor" %in% estimate_versions){
        
        data_init <- sampled_data %>% 
          #arrange(sample_index) %>%
          group_by(sample_index) %>% 
          arrange(time) %>%
          mutate(first_filt = min(which(V0 %in% 0),Inf)  ) %>%
          filter(time<first_filt) %>%
          select(-first_filt) %>%
          ungroup() %>%
          arrange(sample_index,time)
        
        print(paste0("----- Seed: ",seed," --- Estimating - EarlyCensor ------","Time: ", round(as.numeric(difftime(Sys.time(),inner_start,units=c("mins"))),dig=2) ))
        est_start <- Sys.time()
        
        est<-NULL
        tryCatch(
          expr = {
            est <- estimate_model(data=data_init,
                                  model_formulas,
                                  silent = TRUE,
                                  direct_likelihood = FALSE)
          },
          error = function(e){
            message(paste0("No filter Seed: ",seed,'Caught an error!'))
            est <- e
            print(e)
          },
          warning = function(w){
            message(paste0("No filter Seed: ",seed,'Caught a warning!'))
            print(w)
          },
          finally = {
            message('EarlyCensor done.')
          }
        )
        
        
        
        est_time <- as.numeric(difftime(Sys.time(),est_start,units=c("mins")))
        
        rm("data_init")
        
        print(paste0("----- Seed: ",seed," --- Done - EarlyCensor ------","Time: ", round(as.numeric(difftime(Sys.time(),inner_start,units=c("mins"))),dig=2) ))
        
        result <- list("est"=est,
                       "model_formulas_truth"=model_formulas_truth,
                       "est_time"=est_time)
        
        
        estimates$EarlyCensor <- result
        
      }
      
      
      
      ###
      # Estimate
      if("DirectML" %in% estimate_versions){
        print(paste0("----- Seed: ",seed," --- Expanding ------","Time: ", round(as.numeric(difftime(Sys.time(),inner_start,units=c("mins"))),dig=2) ))
        
        est_start <- Sys.time()
        sampled_data_direct <- expand_data(data=sampled_data,
                                           model_formulas=model_formulas,
                                           silent=TRUE)
        
        print(paste0("----- Seed: ",seed," --- Estimating - DirectML ------","Time: ", round(as.numeric(difftime(Sys.time(),inner_start,units=c("mins"))),dig=2) ))
        
        est<-NULL
        tryCatch(
          expr = {
            est <- estimate_model(data=sampled_data_direct,
                                  model_formulas,
                                  silent = TRUE,
                                  filtered=TRUE,
                                  method="direct")
          },
          error = function(e){
            message(paste0("No filter Seed: ",seed,'Caught an error!'))
            est <- e
            print(e)
          },
          warning = function(w){
            message(paste0("No filter Seed: ",seed,'Caught a warning!'))
            print(w)
          },
          finally = {
            message('DirectML done.')
          }
        )
        
        
        
        rm("sampled_data_direct")
        
        est_time <- as.numeric(difftime(Sys.time(),est_start,units=c("mins")))
        
        print(paste0("----- Seed: ",seed," --- Done - DirectML ------","Time: ", round(as.numeric(difftime(Sys.time(),inner_start,units=c("mins"))),dig=2) ))
        
        result <- list("est"=est,
                       "model_formulas_truth"=model_formulas_truth,
                       "est_time"=est_time)
        
        estimates$DirectML <- result
        
      }
      
      ###
      
      ###
      # estimate
      if("MCEMDyn" %in% estimate_versions){
        print(paste0("----- Seed: ",seed," --- Estimating - MCEMDYNAMIC ------","Time: ", round(as.numeric(difftime(Sys.time(),inner_start,units=c("mins"))),dig=2) ))
        est_start <- Sys.time()
        
        est<-NULL
        tryCatch(
          expr = {
            est <- estimate_model(data=sampled_data,
                                  model_formulas=model_formulas,
                                  silent = TRUE,
                                  filtered=TRUE,
                                  method="MCEM",
                                  n_em_init=n_em_init,
                                  n_em_burnin=function(r) min( n_em_init + r_ratio*(r-1),n_em_final),
                                  n_em=function(r)        n_em_final,
                                  n_em_final=n_em_final,
                                  n_em_maxit=n_em_maxit,
                                  burnin=burnin,
                                  avr_trace_start=1,
                                  check_tols=TRUE,
                                  em_initial_tol = 10^(-2),
                                  initializer="censor")
          },
          error = function(e){
            message(paste0("No filter Seed: ",seed,'Caught an error!'))
            est <- e
            print(e)
          },
          warning = function(w){
            message(paste0("No filter Seed: ",seed,'Caught a warning!'))
            print(w)
          },
          finally = {
            message('MCEM done.')
          }
        )
        
        est_time <- as.numeric(difftime(Sys.time(),est_start,units=c("mins")))
        
        print(paste0("----- Seed: ",seed," --- Done - MCEMDYNAMIC ------","Time: ", round(as.numeric(difftime(Sys.time(),inner_start,units=c("mins"))),dig=2) ))
        
        result <- list("est"=est,
                       "model_formulas_truth"=model_formulas_truth,
                       "est_time"=est_time)
        
        estimates$MCEMDyn <- result
        
      }
    }
    
    result <- estimates
    
    return(NULL)
    
  },
  error = function(e){ 
    message(paste0("Seed: ", seed,". Error!"))
    message("Original error message:")
    message(e)
    return(e)
  },
  warning = function(w){
    message(paste0("Seed: ", seed,". Warning!"))
    message("Original warning message:")
    message(w)
    return(w)
  }
)
